# Supplementary material for: Thymic Epithelial Cell Alterations and Defective Thymopoiesis Lead to Central and Peripheral Tolerance Perturbation in MHCII Deficiency
Source: Front Immunol. 2021 Jun 15;12:669943. doi: 10.3389/fimmu.2021.669943 (PMC8239840; doi:10.3389/fimmu.2021.669943)
Supplement: Supplementary file 9 [file Table_3.xlsx]

## Sheet: mTEC_WT vs mTEC_AB0
Supplementary Table 3	Differentially expressed genes between WT and Aβ0/0 mTEC
Gene Name	Description	log2FoldChange	FDR
Gm13539	predicted gene 13539 [Source:MGI Symbol;Acc:MGI:3651926]	8.78045	1.77591e-22
Sftpa1	surfactant associated protein A1 [Source:MGI Symbol;Acc:MGI:109518]	8.16366	1.78327e-15
Dcpp1	demilune cell and parotid protein 1 [Source:MGI Symbol;Acc:MGI:105949]	8.10795	6.56393e-14
Nms	neuromedin S [Source:MGI Symbol;Acc:MGI:3583618]	8.04682	3.85625e-13
Gm5960	predicted gene 5960 [Source:MGI Symbol;Acc:MGI:3779540]	7.69429	4.5255e-14
Lefty2	left-right determination factor 2 [Source:MGI Symbol;Acc:MGI:2443573]	7.57478	1.11847e-24
Gkn1	gastrokine 1 [Source:MGI Symbol;Acc:MGI:1913533]	7.55378	2.7528e-13
I830127L07Rik	RIKEN cDNA I830127L07 gene [Source:MGI Symbol;Acc:MGI:3612406]	7.39942	7.73652e-16
Ngp	neutrophilic granule protein [Source:MGI Symbol;Acc:MGI:105983]	7.26257	1.89412e-09
Myh13	myosin, heavy polypeptide 13, skeletal muscle [Source:MGI Symbol;Acc:MGI:1339967]	7.10629	1.58255e-16
5430419D17Rik	RIKEN cDNA 5430419D17 gene [Source:MGI Symbol;Acc:MGI:1918645]	6.96912	2.80975e-09
Dcpp3	demilune cell and parotid protein 3 [Source:MGI Symbol;Acc:MGI:3646420]	6.75323	6.12074e-08
H2-M10.5	histocompatibility 2, M region locus 10.5 [Source:MGI Symbol;Acc:MGI:1276526]	6.74048	9.43358e-09
Crisp1	cysteine-rich secretory protein 1 [Source:MGI Symbol;Acc:MGI:102553]	6.6365	1.30701e-07
Oxt	oxytocin [Source:MGI Symbol;Acc:MGI:97453]	6.60589	8.7704e-10
Scgn	secretagogin, EF-hand calcium binding protein [Source:MGI Symbol;Acc:MGI:2384873]	6.59967	4.32293e-08
Idi2	isopentenyl-diphosphate delta isomerase 2 [Source:MGI Symbol;Acc:MGI:2444315]	6.54429	6.18297e-15
Ces1h	carboxylesterase 1H [Source:MGI Symbol;Acc:MGI:1922954]	6.51633	2.80975e-09
Itih4	inter alpha-trypsin inhibitor, heavy chain 4 [Source:MGI Symbol;Acc:MGI:109536]	6.44951	4.07012e-07
Lce3b	late cornified envelope 3B [Source:MGI Symbol;Acc:MGI:1913594]	6.35419	7.28967e-07
Kcp	kielin/chordin-like protein [Source:MGI Symbol;Acc:MGI:2141640]	6.33885	4.32293e-08
Scgb3a1	secretoglobin, family 3A, member 1 [Source:MGI Symbol;Acc:MGI:1915912]	6.31075	4.72368e-09
Gpr50	G-protein-coupled receptor 50 [Source:MGI Symbol;Acc:MGI:1333877]	6.22545	8.63207e-07
Sbpl	spermine binding protein-like [Source:MGI Symbol;Acc:MGI:3694550]	6.13829	1.99427e-11
Cartpt	CART prepropeptide [Source:MGI Symbol;Acc:MGI:1351330]	6.08737	8.56578e-07
Vip	vasoactive intestinal polypeptide [Source:MGI Symbol;Acc:MGI:98933]	6.00555	3.08557e-06
Il22	interleukin 22 [Source:MGI Symbol;Acc:MGI:1355307]	5.98255	2.8438e-06
Dcpp2	demilune cell and parotid protein 2 [Source:MGI Symbol;Acc:MGI:3644062]	5.90794	7.89346e-06
Fga	fibrinogen alpha chain [Source:MGI Symbol;Acc:MGI:1316726]	5.89497	2.72012e-06
Slc10a4	solute carrier family 10 (sodium/bile acid cotransporter family), member 4 [Source:MGI Symbol;Acc:MGI:3606480]	5.87167	1.30701e-07
Gad1	glutamate decarboxylase 1 [Source:MGI Symbol;Acc:MGI:95632]	5.8583	7.28951e-09
Fam151a	family with sequence simliarity 151, member A [Source:MGI Symbol;Acc:MGI:2657115]	5.83824	1.0853e-05
Snx31	sorting nexin 31 [Source:MGI Symbol;Acc:MGI:1913946]	5.75866	3.1139e-07
1810065E05Rik	RIKEN cDNA 1810065E05 gene [Source:MGI Symbol;Acc:MGI:1917114]	5.71426	1.72814e-05
Dppa1	developmental pluripotency associated 1 [Source:MGI Symbol;Acc:MGI:2157522]	5.71241	6.2495e-06
Pif1	PIF1 5'-to-3' DNA helicase [Source:MGI Symbol;Acc:MGI:2143057]	5.69646	1.93747e-08
Slc24a1	solute carrier family 24 (sodium/potassium/calcium exchanger), member 1 [Source:MGI Symbol;Acc:MGI:2384871]	5.68912	9.75155e-06
Gm2663	predicted gene 2663 [Source:MGI Symbol;Acc:MGI:3780832]	5.64237	2.10983e-05
Fbxw21	F-box and WD-40 domain protein 21 [Source:MGI Symbol;Acc:MGI:2443323]	5.61635	1.70693e-11
Dscam	DS cell adhesion molecule [Source:MGI Symbol;Acc:MGI:1196281]	5.54187	1.20059e-05
Nts	neurotensin [Source:MGI Symbol;Acc:MGI:1328351]	5.48616	1.60507e-05
Il27	interleukin 27 [Source:MGI Symbol;Acc:MGI:2384409]	5.454	4.91507e-05
Prss1	protease, serine 1 (trypsin 1) [Source:MGI Symbol;Acc:MGI:98839]	5.35897	7.24696e-05
Myt1l	myelin transcription factor 1-like [Source:MGI Symbol;Acc:MGI:1100511]	5.26946	5.21864e-06
Csn1s1	casein alpha s1 [Source:MGI Symbol;Acc:MGI:88540]	5.24967	1.86198e-06
Pkd2l1	polycystic kidney disease 2-like 1 [Source:MGI Symbol;Acc:MGI:1352448]	5.24081	0.000142644
Pla2g10	phospholipase A2, group X [Source:MGI Symbol;Acc:MGI:1347522]	5.23416	0.000118858
C1qc	complement component 1, q subcomponent, C chain [Source:MGI Symbol;Acc:MGI:88225]	5.19469	5.35285e-05
Car1	carbonic anhydrase 1 [Source:MGI Symbol;Acc:MGI:88268]	5.16806	0.000173254
Bdh2	3-hydroxybutyrate dehydrogenase, type 2 [Source:MGI Symbol;Acc:MGI:1917022]	5.16401	3.48327e-14
A2m	alpha-2-macroglobulin [Source:MGI Symbol;Acc:MGI:2449119]	5.14052	0.000204002
Cyp4f14	cytochrome P450, family 4, subfamily f, polypeptide 14 [Source:MGI Symbol;Acc:MGI:1927669]	5.12997	0.000175638
Il12b	interleukin 12b [Source:MGI Symbol;Acc:MGI:96540]	5.12846	0.000204002
Pth	parathyroid hormone [Source:MGI Symbol;Acc:MGI:97799]	5.12092	1.50924e-09
Siglece	sialic acid binding Ig-like lectin E [Source:MGI Symbol;Acc:MGI:1932475]	5.1158	9.19374e-08
Gif	gastric intrinsic factor [Source:MGI Symbol;Acc:MGI:1202394]	5.11229	0.000226317
Spata19	spermatogenesis associated 19 [Source:MGI Symbol;Acc:MGI:1922719]	5.10147	6.10889e-08
Bpifb5	BPI fold containing family B, member 5 [Source:MGI Symbol;Acc:MGI:2385160]	5.09498	0.000239176
Ptchd4	patched domain containing 4 [Source:MGI Symbol;Acc:MGI:1920485]	5.09008	0.00014401
Aipl1	aryl hydrocarbon receptor-interacting protein-like 1 [Source:MGI Symbol;Acc:MGI:2148800]	5.07886	7.63765e-08
Eda2r	ectodysplasin A2 receptor [Source:MGI Symbol;Acc:MGI:2442860]	5.07502	3.54571e-05
Cst10	cystatin 10 (chondrocytes) [Source:MGI Symbol;Acc:MGI:1930004]	5.04351	0.000289784
Psd2	pleckstrin and Sec7 domain containing 2 [Source:MGI Symbol;Acc:MGI:1921252]	5.04095	1.83789e-05
Zp3	zona pellucida glycoprotein 3 [Source:MGI Symbol;Acc:MGI:99215]	5.03366	0.000300495
Osbp2	oxysterol binding protein 2 [Source:MGI Symbol;Acc:MGI:1921559]	5.02449	8.31829e-05
Agbl4	ATP/GTP binding protein-like 4 [Source:MGI Symbol;Acc:MGI:1918244]	4.99014	4.8889e-05
Slc6a15	solute carrier family 6 (neurotransmitter transporter), member 15 [Source:MGI Symbol;Acc:MGI:2143484]	4.95909	2.23034e-05
Gm1553	predicted gene 1553 [Source:MGI Symbol;Acc:MGI:2686399]	4.94093	0.000391404
Pln	phospholamban [Source:MGI Symbol;Acc:MGI:97622]	4.92257	0.000205189
Col13a1	collagen, type XIII, alpha 1 [Source:MGI Symbol;Acc:MGI:1277201]	4.89059	8.4288e-06
Aox2	aldehyde oxidase 2 [Source:MGI Symbol;Acc:MGI:3529596]	4.87933	5.76502e-05
Foxf1	forkhead box F1 [Source:MGI Symbol;Acc:MGI:1347470]	4.84785	0.000344501
Fgg	fibrinogen gamma chain [Source:MGI Symbol;Acc:MGI:95526]	4.84705	1.19046e-05
Dmbx1	diencephalon/mesencephalon homeobox 1 [Source:MGI Symbol;Acc:MGI:2153518]	4.84515	1.61321e-06
Car14	carbonic anhydrase 14 [Source:MGI Symbol;Acc:MGI:1344341]	4.83951	2.04832e-07
Fabp6	fatty acid binding protein 6, ileal (gastrotropin) [Source:MGI Symbol;Acc:MGI:96565]	4.81923	5.35285e-05
Gm14851	predicted gene 14851 [Source:MGI Symbol;Acc:MGI:3709605]	4.81424	0.000661327
Cd48	CD48 antigen [Source:MGI Symbol;Acc:MGI:88339]	4.7883	2.11259e-06
Cplx3	complexin 3 [Source:MGI Symbol;Acc:MGI:2384571]	4.78455	0.000204002
Has1	hyaluronan synthase 1 [Source:MGI Symbol;Acc:MGI:106590]	4.7836	0.000511402
Bpifb6	BPI fold containing family B, member 6 [Source:MGI Symbol;Acc:MGI:2684965]	4.776	0.000757828
Pira2	paired-Ig-like receptor A2 [Source:MGI Symbol;Acc:MGI:1195970]	4.76978	0.000772742
Cela3b	chymotrypsin-like elastase family, member 3B [Source:MGI Symbol;Acc:MGI:1915118]	4.76107	0.000775542
Fam26e	family with sequence similarity 26, member E [Source:MGI Symbol;Acc:MGI:2143897]	4.73341	4.45435e-08
Stk32b	serine/threonine kinase 32B [Source:MGI Symbol;Acc:MGI:1927552]	4.7253	8.30363e-05
Hoxb13	homeobox B13 [Source:MGI Symbol;Acc:MGI:107730]	4.70874	0.000932409
Tmem45a2	transmembrane protein 45A2 [Source:MGI Symbol;Acc:MGI:1916707]	4.67983	0.000466672
Gm28035	predicted gene, 28035 [Source:MGI Symbol;Acc:MGI:5547771]	4.67567	0.000675822
Vgll3	vestigial like family member 3 [Source:MGI Symbol;Acc:MGI:1920819]	4.64875	2.37477e-10
Ogn	osteoglycin [Source:MGI Symbol;Acc:MGI:109278]	4.64261	4.54136e-09
Csn1s2b	casein alpha s2-like B [Source:MGI Symbol;Acc:MGI:105312]	4.64178	7.3047e-05
Mak	male germ cell-associated kinase [Source:MGI Symbol;Acc:MGI:96913]	4.64114	0.000154324
Sfrp4	secreted frizzled-related protein 4 [Source:MGI Symbol;Acc:MGI:892010]	4.63642	8.33464e-10
Slc38a8	solute carrier family 38, member 8 [Source:MGI Symbol;Acc:MGI:2685433]	4.61758	0.00046679
Srpx	sushi-repeat-containing protein [Source:MGI Symbol;Acc:MGI:1858306]	4.5954	5.96847e-09
E330034G19Rik	RIKEN cDNA E330034G19 gene [Source:MGI Symbol;Acc:MGI:2145557]	4.58484	0.00102609
Apol10a	apolipoprotein L 10A [Source:MGI Symbol;Acc:MGI:3036238]	4.57376	0.00145079
Tespa1	thymocyte expressed, positive selection associated 1 [Source:MGI Symbol;Acc:MGI:1914846]	4.5592	2.82403e-05
AC129219.1		4.55291	0.000353567
Gm21190	predicted gene, 21190 [Source:MGI Symbol;Acc:MGI:5434545]	4.54757	0.00159642
Gm21190	predicted gene, 21190 [Source:NCBI gene;Acc:100861755]	4.54757	0.00159642
Grin3a	glutamate receptor ionotropic, NMDA3A [Source:MGI Symbol;Acc:MGI:1933206]	4.5361	4.63526e-07
Kcnip1	Kv channel-interacting protein 1 [Source:MGI Symbol;Acc:MGI:1917607]	4.533	0.000139106
Cdh23	cadherin 23 (otocadherin) [Source:MGI Symbol;Acc:MGI:1890219]	4.5187	0.000877895
Kcna1	potassium voltage-gated channel, shaker-related subfamily, member 1 [Source:MGI Symbol;Acc:MGI:96654]	4.4849	6.18573e-05
Fabp3	fatty acid binding protein 3, muscle and heart [Source:MGI Symbol;Acc:MGI:95476]	4.47883	0.00103292
Acrv1	acrosomal vesicle protein 1 [Source:MGI Symbol;Acc:MGI:104590]	4.47807	4.07012e-07
Sval1	seminal vesicle antigen-like 1 [Source:MGI Symbol;Acc:MGI:1918828]	4.47024	0.00211803
Myl3	myosin, light polypeptide 3 [Source:MGI Symbol;Acc:MGI:97268]	4.45163	9.23882e-06
Ren1	renin 1 structural [Source:MGI Symbol;Acc:MGI:97898]	4.43607	0.000403569
Hbb-bh1	hemoglobin Z, beta-like embryonic chain [Source:MGI Symbol;Acc:MGI:96024]	4.41871	0.0025008
Crisp3	cysteine-rich secretory protein 3 [Source:MGI Symbol;Acc:MGI:102552]	4.4122	0.00241628
9130204L05Rik	RIKEN cDNA 9130204L05 gene [Source:MGI Symbol;Acc:MGI:2684973]	4.39356	0.00266784
Gje1	gap junction protein, epsilon 1 [Source:MGI Symbol;Acc:MGI:1923993]	4.38816	1.20423e-07
Ms4a5	membrane-spanning 4-domains, subfamily A, member 5 [Source:MGI Symbol;Acc:MGI:2670985]	4.38161	0.00211803
Ms4a3	membrane-spanning 4-domains, subfamily A, member 3 [Source:MGI Symbol;Acc:MGI:2158468]	4.37557	0.00219002
Gjc2	gap junction protein, gamma 2 [Source:MGI Symbol;Acc:MGI:2153060]	4.37411	0.00102609
Cd109	CD109 antigen [Source:MGI Symbol;Acc:MGI:2445221]	4.36952	0.00269788
Rbpms2	RNA binding protein with multiple splicing 2 [Source:MGI Symbol;Acc:MGI:1919223]	4.36173	0.00116659
Sell	selectin, lymphocyte [Source:MGI Symbol;Acc:MGI:98279]	4.35007	2.36743e-05
Trbv16	T cell receptor beta, variable 16 [Source:MGI Symbol;Acc:MGI:98585]	4.34851	0.000103773
Grip2	glutamate receptor interacting protein 2 [Source:MGI Symbol;Acc:MGI:2681173]	4.34251	0.000107851
Lcn11	lipocalin 11 [Source:MGI Symbol;Acc:MGI:2684955]	4.33825	0.00329397
Pkhd1l1	polycystic kidney and hepatic disease 1-like 1 [Source:MGI Symbol;Acc:MGI:2183153]	4.32123	4.86965e-06
Mmp3	matrix metallopeptidase 3 [Source:MGI Symbol;Acc:MGI:97010]	4.31957	0.000843187
Dnah3	dynein, axonemal, heavy chain 3 [Source:MGI Symbol;Acc:MGI:2683040]	4.31471	0.00160323
Igkv6-29	immunoglobulin kappa chain variable 6-29 [Source:MGI Symbol;Acc:MGI:4439616]	4.28786	0.0037288
Speer4e	spermatogenesis associated glutamate (E)-rich protein 4e [Source:MGI Symbol;Acc:MGI:2668871]	4.27791	0.00283097
Mtnr1a	melatonin receptor 1A [Source:MGI Symbol;Acc:MGI:102967]	4.26195	0.00412838
Galnt5	UDP-N-acetyl-alpha-D-galactosamine:polypeptide N-acetylgalactosaminyltransferase 5 [Source:MGI Symbol;Acc:MGI:2179403]	4.25313	0.00176901
Trip13	thyroid hormone receptor interactor 13 [Source:MGI Symbol;Acc:MGI:1916966]	4.2465	6.76794e-05
Npm2	nucleophosmin/nucleoplasmin 2 [Source:MGI Symbol;Acc:MGI:1890811]	4.24369	0.00402181
Adgre1	adhesion G protein-coupled receptor E1 [Source:MGI Symbol;Acc:MGI:106912]	4.23793	0.00446385
Ctsk	cathepsin K [Source:MGI Symbol;Acc:MGI:107823]	4.2134	0.00206831
Spx	spexin hormone [Source:MGI Symbol;Acc:MGI:2442262]	4.20384	0.000307729
Pou6f2	POU domain, class 6, transcription factor 2 [Source:MGI Symbol;Acc:MGI:2443631]	4.19654	0.000730402
Fn3k	fructosamine 3 kinase [Source:MGI Symbol;Acc:MGI:1926834]	4.17995	0.00018119
Hoxb9	homeobox B9 [Source:MGI Symbol;Acc:MGI:96190]	4.172	0.00429263
Htr1d	5-hydroxytryptamine (serotonin) receptor 1D [Source:MGI Symbol;Acc:MGI:96276]	4.16438	0.00402181
Gm12222	predicted gene 12222 [Source:MGI Symbol;Acc:MGI:3649523]	4.16021	0.000155368
Lrrc18	leucine rich repeat containing 18 [Source:MGI Symbol;Acc:MGI:1914830]	4.13553	3.70349e-05
Vwa5b1	von Willebrand factor A domain containing 5B1 [Source:MGI Symbol;Acc:MGI:1922968]	4.13104	0.000856584
Cdsn	corneodesmosin [Source:MGI Symbol;Acc:MGI:3505689]	4.12807	0.0037288
Acvr1c	activin A receptor, type IC [Source:MGI Symbol;Acc:MGI:2661081]	4.12739	0.003672
Retnla	resistin like alpha [Source:MGI Symbol;Acc:MGI:1888504]	4.12124	0.0020278
Gbp2b	guanylate binding protein 2b [Source:MGI Symbol;Acc:MGI:95666]	4.10539	0.00642642
Hist1h4f	histone cluster 1, H4f [Source:MGI Symbol;Acc:MGI:2448425]	4.10413	0.00267919
Mcpt1	mast cell protease 1 [Source:MGI Symbol;Acc:MGI:96937]	4.09463	0.0061415
Ms4a6b	membrane-spanning 4-domains, subfamily A, member 6B [Source:MGI Symbol;Acc:MGI:1917024]	4.08935	0.00176901
T	brachyury [Source:MGI Symbol;Acc:MGI:98472]	4.08758	0.00682481
M1ap	meiosis 1 associated protein [Source:MGI Symbol;Acc:MGI:1315200]	4.08096	0.00367713
Chrna2	cholinergic receptor, nicotinic, alpha polypeptide 2 (neuronal) [Source:MGI Symbol;Acc:MGI:87886]	4.07865	0.000105164
Mcpt2	mast cell protease 2 [Source:MGI Symbol;Acc:MGI:96938]	4.06937	0.00657916
Rxfp3	relaxin family peptide receptor 3 [Source:MGI Symbol;Acc:MGI:2441827]	4.06064	0.00719907
Fam47e	family with sequence similarity 47, member E [Source:MGI Symbol;Acc:MGI:2686227]	4.04203	0.00141354
Adipoq	adiponectin, C1Q and collagen domain containing [Source:MGI Symbol;Acc:MGI:106675]	4.02952	0.00735022
Cckbr	cholecystokinin B receptor [Source:MGI Symbol;Acc:MGI:99479]	4.02852	0.00777185
Lrtm2	leucine-rich repeats and transmembrane domains 2 [Source:MGI Symbol;Acc:MGI:2141485]	4.01738	0.00767927
Ucp1	uncoupling protein 1 (mitochondrial, proton carrier) [Source:MGI Symbol;Acc:MGI:98894]	4.00905	0.00840062
S100a7a	S100 calcium binding protein A7A [Source:MGI Symbol;Acc:MGI:2687194]	3.9977	0.00665946
Col6a3	collagen, type VI, alpha 3 [Source:MGI Symbol;Acc:MGI:88461]	3.9819	0.00205556
Prss29	protease, serine 29 [Source:MGI Symbol;Acc:MGI:2149952]	3.96625	0.00671889
Pomc	pro-opiomelanocortin-alpha [Source:MGI Symbol;Acc:MGI:97742]	3.94757	7.05787e-08
Myh15	myosin, heavy chain 15 [Source:MGI Symbol;Acc:MGI:3643515]	3.94286	0.00893754
Ppbp	pro-platelet basic protein [Source:MGI Symbol;Acc:MGI:1888712]	3.93648	0.0102993
Tshb	thyroid stimulating hormone, beta subunit [Source:MGI Symbol;Acc:MGI:98848]	3.93188	0.000135727
Mup20	major urinary protein 20 [Source:MGI Symbol;Acc:MGI:3651981]	3.93171	0.00949563
Cd86	CD86 antigen [Source:MGI Symbol;Acc:MGI:101773]	3.91704	0.000780504
Sphkap	SPHK1 interactor, AKAP domain containing [Source:MGI Symbol;Acc:MGI:1924879]	3.91627	0.0106843
Gm5177	predicted pseudogene 5177 [Source:MGI Symbol;Acc:MGI:3646657]	3.90724	7.03657e-08
Ska1	spindle and kinetochore associated complex subunit 1 [Source:MGI Symbol;Acc:MGI:1913718]	3.90299	0.00616528
Il9r	interleukin 9 receptor [Source:MGI Symbol;Acc:MGI:96564]	3.89683	1.17828e-05
Nhlrc4	NHL repeat containing 4 [Source:MGI Symbol;Acc:MGI:3687200]	3.89532	0.00671279
Angptl1	angiopoietin-like 1 [Source:MGI Symbol;Acc:MGI:1919963]	3.89415	0.00140693
Bmper	BMP-binding endothelial regulator [Source:MGI Symbol;Acc:MGI:1920480]	3.89166	0.0108761
Rbfox3	RNA binding protein, fox-1 homolog (C. elegans) 3 [Source:MGI Symbol;Acc:MGI:106368]	3.87724	0.0072913
Glp1r	glucagon-like peptide 1 receptor [Source:MGI Symbol;Acc:MGI:99571]	3.87196	0.0069498
Cckar	cholecystokinin A receptor [Source:MGI Symbol;Acc:MGI:99478]	3.86061	0.00580071
Adgrg3	adhesion G protein-coupled receptor G3 [Source:MGI Symbol;Acc:MGI:1859670]	3.85813	4.3928e-05
Asb4	ankyrin repeat and SOCS box-containing 4 [Source:MGI Symbol;Acc:MGI:1929751]	3.85623	0.0130316
Svopl	SV2 related protein homolog (rat)-like [Source:MGI Symbol;Acc:MGI:2444335]	3.83969	0.000223439
Ccdc87	coiled-coil domain containing 87 [Source:MGI Symbol;Acc:MGI:3026882]	3.83213	0.0121967
Serpinb13	serine (or cysteine) peptidase inhibitor, clade B (ovalbumin), member 13 [Source:MGI Symbol;Acc:MGI:3042250]	3.83101	0.01325
Gatm	glycine amidinotransferase (L-arginine:glycine amidinotransferase) [Source:MGI Symbol;Acc:MGI:1914342]	3.82614	0.0111301
Lrrn4	leucine rich repeat neuronal 4 [Source:MGI Symbol;Acc:MGI:2445154]	3.82273	0.0121967
Aicda	activation-induced cytidine deaminase [Source:MGI Symbol;Acc:MGI:1342279]	3.81809	0.0139096
Wnt2	wingless-type MMTV integration site family, member 2 [Source:MGI Symbol;Acc:MGI:98954]	3.81796	0.00473793
Hes2	hairy and enhancer of split 2 (Drosophila) [Source:MGI Symbol;Acc:MGI:1098624]	3.81156	0.0145847
Pik3c2g	phosphatidylinositol-4-phosphate 3-kinase catalytic subunit type 2 gamma [Source:MGI Symbol;Acc:MGI:1203730]	3.81102	0.00612606
Shh	sonic hedgehog [Source:MGI Symbol;Acc:MGI:98297]	3.79608	0.0150856
Myh7b	myosin, heavy chain 7B, cardiac muscle, beta [Source:MGI Symbol;Acc:MGI:3710243]	3.78469	0.0152581
Ctse	cathepsin E [Source:MGI Symbol;Acc:MGI:107361]	3.77472	0.000727451
Fgf15	fibroblast growth factor 15 [Source:MGI Symbol;Acc:MGI:1096383]	3.76561	0.000401739
Ak5	adenylate kinase 5 [Source:MGI Symbol;Acc:MGI:2677491]	3.76223	0.0154451
Cma1	chymase 1, mast cell [Source:MGI Symbol;Acc:MGI:96941]	3.73907	0.0167179
Scnn1b	sodium channel, nonvoltage-gated 1 beta [Source:MGI Symbol;Acc:MGI:104696]	3.73739	0.00118776
Krt71	keratin 71 [Source:MGI Symbol;Acc:MGI:1861586]	3.73557	0.00986443
Amer2	APC membrane recruitment 2 [Source:MGI Symbol;Acc:MGI:1919375]	3.73189	0.0125688
Pou5f1	POU domain, class 5, transcription factor 1 [Source:MGI Symbol;Acc:MGI:101893]	3.73067	0.0167479
Tdrd9	tudor domain containing 9 [Source:MGI Symbol;Acc:MGI:1921941]	3.72227	0.0154136
Crispld1	cysteine-rich secretory protein LCCL domain containing 1 [Source:MGI Symbol;Acc:MGI:1934666]	3.70948	0.0136545
Pgc	progastricsin (pepsinogen C) [Source:MGI Symbol;Acc:MGI:98909]	3.69864	0.00461011
Ccnf	cyclin F [Source:MGI Symbol;Acc:MGI:102551]	3.69674	0.00352201
Ms4a2	membrane-spanning 4-domains, subfamily A, member 2 [Source:MGI Symbol;Acc:MGI:95495]	3.69179	0.0174016
Dhrs2	dehydrogenase/reductase member 2 [Source:MGI Symbol;Acc:MGI:1918662]	3.68847	0.0168023
Armc2	armadillo repeat containing 2 [Source:MGI Symbol;Acc:MGI:1916449]	3.68538	0.00102939
Atp1a3	ATPase, Na+/K+ transporting, alpha 3 polypeptide [Source:MGI Symbol;Acc:MGI:88107]	3.68088	0.00615791
Rhox12	reproductive homeobox 12 [Source:MGI Symbol;Acc:MGI:2685994]	3.67982	0.0162727
Gstm3	glutathione S-transferase, mu 3 [Source:MGI Symbol;Acc:MGI:106026]	3.6745	0.00161994
Mt4	metallothionein 4 [Source:MGI Symbol;Acc:MGI:99692]	3.67311	0.0201599
Myl2	myosin, light polypeptide 2, regulatory, cardiac, slow [Source:MGI Symbol;Acc:MGI:97272]	3.67135	0.0205071
Ankrd2	ankyrin repeat domain 2 (stretch responsive muscle) [Source:MGI Symbol;Acc:MGI:1861447]	3.66986	0.020658
Trhr	thyrotropin releasing hormone receptor [Source:MGI Symbol;Acc:MGI:98824]	3.66441	0.00875345
Slco1a4	solute carrier organic anion transporter family, member 1a4 [Source:MGI Symbol;Acc:MGI:1351896]	3.66134	0.0108761
Dkk2	dickkopf WNT signaling pathway inhibitor 2 [Source:MGI Symbol;Acc:MGI:1890663]	3.66093	0.00398207
Ism1	isthmin 1, angiogenesis inhibitor [Source:MGI Symbol;Acc:MGI:2442963]	3.65593	0.000658931
Lcn3	lipocalin 3 [Source:MGI Symbol;Acc:MGI:102669]	3.65103	0.0208248
Trbv3	T cell receptor beta, variable 3 [Source:MGI Symbol;Acc:MGI:98590]	3.63464	0.00406435
Mfap5	microfibrillar associated protein 5 [Source:MGI Symbol;Acc:MGI:1354387]	3.63217	0.00164951
Pcp2	Purkinje cell protein 2 (L7) [Source:MGI Symbol;Acc:MGI:97508]	3.62855	0.000239176
Cbln2	cerebellin 2 precursor protein [Source:MGI Symbol;Acc:MGI:88282]	3.62661	0.0224102
Galr2	galanin receptor 2 [Source:MGI Symbol;Acc:MGI:1337018]	3.6187	0.000343816
Npr1	natriuretic peptide receptor 1 [Source:MGI Symbol;Acc:MGI:97371]	3.61727	0.000280999
Hist1h2bp	histone cluster 1, H2bp [Source:MGI Symbol;Acc:MGI:2448409]	3.61696	0.00781048
Gpx5	glutathione peroxidase 5 [Source:MGI Symbol;Acc:MGI:104886]	3.60591	0.0238793
Gm10696	predicted gene 10696 [Source:MGI Symbol;Acc:MGI:3702972]	3.59986	0.0241481
Cyp2c29	cytochrome P450, family 2, subfamily c, polypeptide 29 [Source:MGI Symbol;Acc:MGI:103238]	3.5982	0.00540788
Gm10354	predicted gene 10354 [Source:MGI Symbol;Acc:MGI:3809109]	3.59713	0.0159945
Mmd2	monocyte to macrophage differentiation-associated 2 [Source:MGI Symbol;Acc:MGI:1922354]	3.59532	0.024429
Apoa2	apolipoprotein A-II [Source:MGI Symbol;Acc:MGI:88050]	3.59257	7.14641e-08
Fgf7	fibroblast growth factor 7 [Source:MGI Symbol;Acc:MGI:95521]	3.587	0.0152581
Gpat2	glycerol-3-phosphate acyltransferase 2, mitochondrial [Source:MGI Symbol;Acc:MGI:2684962]	3.58105	0.00379232
Hapln3	hyaluronan and proteoglycan link protein 3 [Source:MGI Symbol;Acc:MGI:1914916]	3.58045	0.0245072
Cyp3a41b	cytochrome P450, family 3, subfamily a, polypeptide 41B [Source:MGI Symbol;Acc:MGI:3714859]	3.58038	0.0234942
Tmem59l	transmembrane protein 59-like [Source:MGI Symbol;Acc:MGI:1915187]	3.57757	0.0254418
Fli1	Friend leukemia integration 1 [Source:MGI Symbol;Acc:MGI:95554]	3.56396	0.00113333
Ccdc69	coiled-coil domain containing 69 [Source:MGI Symbol;Acc:MGI:1196234]	3.56207	0.00267517
Ppfia2	protein tyrosine phosphatase, receptor type, f polypeptide (PTPRF), interacting protein (liprin), alpha 2 [Source:MGI Symbol;Acc:MGI:2443834]	3.55771	0.0207972
Kcna5	potassium voltage-gated channel, shaker-related subfamily, member 5 [Source:MGI Symbol;Acc:MGI:96662]	3.55192	0.0245072
Cacng3	calcium channel, voltage-dependent, gamma subunit 3 [Source:MGI Symbol;Acc:MGI:1859165]	3.54544	0.0260815
Trank1	tetratricopeptide repeat and ankyrin repeat containing 1 [Source:MGI Symbol;Acc:MGI:1341834]	3.53678	0.00854707
Kpna7	karyopherin alpha 7 (importin alpha 8) [Source:MGI Symbol;Acc:MGI:2141165]	3.52122	0.0251935
Igfn1	immunoglobulin-like and fibronectin type III domain containing 1 [Source:MGI Symbol;Acc:MGI:3045352]	3.52001	0.0278145
Sult1e1	sulfotransferase family 1E, member 1 [Source:MGI Symbol;Acc:MGI:98431]	3.51632	0.0241845
Prss35	protease, serine 35 [Source:MGI Symbol;Acc:MGI:2444800]	3.51466	1.65705e-06
Shc3	src homology 2 domain-containing transforming protein C3 [Source:MGI Symbol;Acc:MGI:106179]	3.50088	0.0121992
Cryba1	crystallin, beta A1 [Source:MGI Symbol;Acc:MGI:88518]	3.50044	7.89346e-06
Ace2	angiotensin I converting enzyme (peptidyl-dipeptidase A) 2 [Source:MGI Symbol;Acc:MGI:1917258]	3.49917	0.0310702
Cacng8	calcium channel, voltage-dependent, gamma subunit 8 [Source:MGI Symbol;Acc:MGI:1932376]	3.49279	0.0315087
Cacng8	calcium channel, voltage-dependent, gamma subunit 8 [Source:NCBI gene;Acc:81905]	3.49279	0.0315087
Plcxd3	phosphatidylinositol-specific phospholipase C, X domain containing 3 [Source:MGI Symbol;Acc:MGI:2442605]	3.49202	0.0252279
Fam180a	family with sequence similarity 180, member A [Source:MGI Symbol;Acc:MGI:3039626]	3.48843	0.0177176
9530003J23Rik	RIKEN cDNA 9530003J23 gene [Source:MGI Symbol;Acc:MGI:1924647]	3.4869	0.0291896
Slc45a2	solute carrier family 45, member 2 [Source:MGI Symbol;Acc:MGI:2153040]	3.48376	0.0258844
AC244695.2		3.47729	0.0271538
Gm21149	predicted gene, 21149 [Source:MGI Symbol;Acc:MGI:5434504]	3.47729	0.0271538
Wfdc15b	WAP four-disulfide core domain 15B [Source:MGI Symbol;Acc:MGI:2445041]	3.47386	0.0327545
CK137956	cDNA sequence CK137956 [Source:MGI Symbol;Acc:MGI:3616080]	3.47037	0.0311431
Ace	angiotensin I converting enzyme (peptidyl-dipeptidase A) 1 [Source:MGI Symbol;Acc:MGI:87874]	3.4645	0.0204417
Ankrd55	ankyrin repeat domain 55 [Source:MGI Symbol;Acc:MGI:1924568]	3.46048	0.0258844
Amelx	amelogenin, X-linked [Source:MGI Symbol;Acc:MGI:88005]	3.45997	0.0334623
Olfr329-ps	olfactory receptor 329, pseudogene [Source:MGI Symbol;Acc:MGI:3030163]	3.44964	0.00657916
Ednrb	endothelin receptor type B [Source:MGI Symbol;Acc:MGI:102720]	3.4495	0.000315838
Crygs	crystallin, gamma S [Source:MGI Symbol;Acc:MGI:1298216]	3.44743	0.0288079
Dkk1	dickkopf WNT signaling pathway inhibitor 1 [Source:MGI Symbol;Acc:MGI:1329040]	3.44521	0.00415514
Npy	neuropeptide Y [Source:MGI Symbol;Acc:MGI:97374]	3.43966	0.000466405
Gm5678	predicted gene 5678 [Source:MGI Symbol;Acc:MGI:3646098]	3.43796	0.0327718
Fer1l6	fer-1-like 6 (C. elegans) [Source:MGI Symbol;Acc:MGI:3645398]	3.43703	0.0352412
Nkx2-9	NK2 homeobox 9 [Source:MGI Symbol;Acc:MGI:1270158]	3.43266	0.000738793
Best2	bestrophin 2 [Source:MGI Symbol;Acc:MGI:2387588]	3.42779	0.0357298
Fkbp6	FK506 binding protein 6 [Source:MGI Symbol;Acc:MGI:2137612]	3.42395	0.0229277
Slc39a5	solute carrier family 39 (metal ion transporter), member 5 [Source:MGI Symbol;Acc:MGI:1919336]	3.42327	0.0105633
Wnt8b	wingless-type MMTV integration site family, member 8B [Source:MGI Symbol;Acc:MGI:109485]	3.42121	0.0368192
Trbv14	T cell receptor beta, variable 14 [Source:MGI Symbol;Acc:MGI:98587]	3.41229	0.00486462
Rilp	Rab interacting lysosomal protein [Source:MGI Symbol;Acc:MGI:2144271]	3.41094	0.000263714
Tfap2b	transcription factor AP-2 beta [Source:MGI Symbol;Acc:MGI:104672]	3.4097	7.87115e-05
Gmnc	geminin coiled-coil domain containing [Source:MGI Symbol;Acc:MGI:2685452]	3.40833	0.0218315
Tdrd1	tudor domain containing 1 [Source:MGI Symbol;Acc:MGI:1933218]	3.40766	0.0226442
Adcyap1	adenylate cyclase activating polypeptide 1 [Source:MGI Symbol;Acc:MGI:105094]	3.40422	0.0296595
Psg28	pregnancy-specific glycoprotein 28 [Source:MGI Symbol;Acc:MGI:1891360]	3.40287	0.0378225
Phyhipl	phytanoyl-CoA hydroxylase interacting protein-like [Source:MGI Symbol;Acc:MGI:1918161]	3.40268	0.00104522
Enpp6	ectonucleotide pyrophosphatase/phosphodiesterase 6 [Source:MGI Symbol;Acc:MGI:2445171]	3.39961	0.0288441
Gm11830	predicted gene 11830 [Source:MGI Symbol;Acc:MGI:3649825]	3.39459	0.0389588
Adrb3	adrenergic receptor, beta 3 [Source:MGI Symbol;Acc:MGI:87939]	3.38793	0.0307811
Frem1	Fras1 related extracellular matrix protein 1 [Source:MGI Symbol;Acc:MGI:2670972]	3.3802	0.00770846
Clec4f	C-type lectin domain family 4, member f [Source:MGI Symbol;Acc:MGI:1859834]	3.36829	0.0353395
Mmrn1	multimerin 1 [Source:MGI Symbol;Acc:MGI:1918195]	3.36572	0.0330404
Gm12622	predicted gene 12622 [Source:MGI Symbol;Acc:MGI:3649877]	3.36537	0.0397992
Kiss1r	KISS1 receptor [Source:MGI Symbol;Acc:MGI:2148793]	3.35984	0.024653
Crybb1	crystallin, beta B1 [Source:MGI Symbol;Acc:MGI:104992]	3.35873	0.0373829
Fgf6	fibroblast growth factor 6 [Source:MGI Symbol;Acc:MGI:95520]	3.35383	0.0136545
Frmpd2	FERM and PDZ domain containing 2 [Source:MGI Symbol;Acc:MGI:2685472]	3.35289	0.0126311
B3gnt4	UDP-GlcNAc:betaGal beta-1,3-N-acetylglucosaminyltransferase 4 [Source:MGI Symbol;Acc:MGI:2680208]	3.34456	0.0432478
Fam26d	family with sequence similarity 26, member D [Source:MGI Symbol;Acc:MGI:2685489]	3.33692	0.0140916
Masp1	mannan-binding lectin serine peptidase 1 [Source:MGI Symbol;Acc:MGI:88492]	3.33582	0.0304658
Ccl1	chemokine (C-C motif) ligand 1 [Source:MGI Symbol;Acc:MGI:98258]	3.33236	0.00035731
Cdkl1	cyclin-dependent kinase-like 1 (CDC2-related kinase) [Source:MGI Symbol;Acc:MGI:1918341]	3.33192	0.0391052
Umodl1	uromodulin-like 1 [Source:MGI Symbol;Acc:MGI:1929785]	3.31999	0.0350591
Slc16a9	solute carrier family 16 (monocarboxylic acid transporters), member 9 [Source:MGI Symbol;Acc:MGI:1914109]	3.31945	0.0210888
Lilrb4a	leukocyte immunoglobulin-like receptor, subfamily B, member 4A [Source:MGI Symbol;Acc:MGI:102701]	3.31933	0.042847
Prss34	protease, serine 34 [Source:MGI Symbol;Acc:MGI:2681414]	3.31784	0.0390878
Ggt1	gamma-glutamyltransferase 1 [Source:MGI Symbol;Acc:MGI:95706]	3.31669	0.0387481
Kcnq2	potassium voltage-gated channel, subfamily Q, member 2 [Source:MGI Symbol;Acc:MGI:1309503]	3.31467	8.05787e-05
Otop3	otopetrin 3 [Source:MGI Symbol;Acc:MGI:1916852]	3.30905	0.0421522
Ms4a15	membrane-spanning 4-domains, subfamily A, member 15 [Source:MGI Symbol;Acc:MGI:3617853]	3.30471	0.0160776
Tal2	T cell acute lymphocytic leukemia 2 [Source:MGI Symbol;Acc:MGI:99540]	3.30099	0.0428867
Nid1	nidogen 1 [Source:MGI Symbol;Acc:MGI:97342]	3.29583	0.00374877
Lrat	lecithin-retinol acyltransferase (phosphatidylcholine-retinol-O-acyltransferase) [Source:MGI Symbol;Acc:MGI:1891259]	3.29479	0.0488139
Gsdmc4	gasdermin C4 [Source:MGI Symbol;Acc:MGI:1921798]	3.29345	0.0488139
Ip6k3	inositol hexaphosphate kinase 3 [Source:MGI Symbol;Acc:MGI:3045325]	3.29189	0.0481264
Rnase2b	ribonuclease, RNase A family, 2B (liver, eosinophil-derived neurotoxin) [Source:MGI Symbol;Acc:MGI:1858598]	3.29111	0.0436685
Impg2	interphotoreceptor matrix proteoglycan 2 [Source:MGI Symbol;Acc:MGI:3044955]	3.2903	0.0257168
Fsd2	fibronectin type III and SPRY domain containing 2 [Source:MGI Symbol;Acc:MGI:2444310]	3.29023	0.0449036
Caln1	calneuron 1 [Source:MGI Symbol;Acc:MGI:2155987]	3.28212	0.00017617
Ido2	indoleamine 2,3-dioxygenase 2 [Source:MGI Symbol;Acc:MGI:2142489]	3.27453	0.0369043
Rarres2	retinoic acid receptor responder (tazarotene induced) 2 [Source:MGI Symbol;Acc:MGI:1918910]	3.27426	0.0258084
Crispld2	cysteine-rich secretory protein LCCL domain containing 2 [Source:MGI Symbol;Acc:MGI:1926142]	3.27373	0.0287294
Nmnat2	nicotinamide nucleotide adenylyltransferase 2 [Source:MGI Symbol;Acc:MGI:2444155]	3.26791	0.0471943
Gsg1	germ cell associated 1 [Source:MGI Symbol;Acc:MGI:1194499]	3.26188	0.0351328
Tdrd12	tudor domain containing 12 [Source:MGI Symbol;Acc:MGI:1919231]	3.25576	0.0245551
Apoa5	apolipoprotein A-V [Source:MGI Symbol;Acc:MGI:1913363]	3.25044	0.0419837
Prg4	proteoglycan 4 (megakaryocyte stimulating factor, articular superficial zone protein) [Source:MGI Symbol;Acc:MGI:1891344]	3.23998	0.0272981
Vsx2	visual system homeobox 2 [Source:MGI Symbol;Acc:MGI:88401]	3.23724	0.0358936
AY761184	cDNA sequence AY761184 [Source:MGI Symbol;Acc:MGI:3611585]	3.22205	0.0443626
Trbv13-1	T cell receptor beta, variable 13-1 [Source:MGI Symbol;Acc:MGI:98609]	3.22196	0.0210496
Dytn	dystrotelin [Source:MGI Symbol;Acc:MGI:2685061]	3.21789	0.0427569
Psg17	pregnancy specific glycoprotein 17 [Source:MGI Symbol;Acc:MGI:1347250]	3.21688	0.0448052
Cyp11b1	cytochrome P450, family 11, subfamily b, polypeptide 1 [Source:MGI Symbol;Acc:MGI:88583]	3.21686	0.0473465
Madcam1	mucosal vascular addressin cell adhesion molecule 1 [Source:MGI Symbol;Acc:MGI:103579]	3.21157	0.0121992
Csn1s2a	casein alpha s2-like A [Source:MGI Symbol;Acc:MGI:88542]	3.20682	0.0448063
Fam124a	family with sequence similarity 124, member A [Source:MGI Symbol;Acc:MGI:3645930]	3.20349	0.0224102
Arhgap15	Rho GTPase activating protein 15 [Source:MGI Symbol;Acc:MGI:1923367]	3.20212	0.0338466
Fstl5	follistatin-like 5 [Source:MGI Symbol;Acc:MGI:2442179]	3.19966	0.0468126
Pla1a	phospholipase A1 member A [Source:MGI Symbol;Acc:MGI:1934677]	3.19474	7.96577e-08
Hist1h3b	histone cluster 1, H3b [Source:MGI Symbol;Acc:MGI:2448319]	3.19446	0.0310326
Ces1f	carboxylesterase 1F [Source:MGI Symbol;Acc:MGI:2142687]	3.19438	0.0318841
Defa24	defensin, alpha, 24 [Source:MGI Symbol;Acc:MGI:3630383]	3.19428	0.0450589
Lax1	lymphocyte transmembrane adaptor 1 [Source:MGI Symbol;Acc:MGI:2443362]	3.19398	0.032126
H2-M1	histocompatibility 2, M region locus 1 [Source:MGI Symbol;Acc:MGI:95913]	3.1939	0.0468126
Pfn4	profilin family, member 4 [Source:MGI Symbol;Acc:MGI:1920121]	3.17989	0.0231613
Pou3f3	POU domain, class 3, transcription factor 3 [Source:MGI Symbol;Acc:MGI:102564]	3.17865	0.00180332
Prl2a1	prolactin family 2, subfamily a, member 1 [Source:MGI Symbol;Acc:MGI:1861446]	3.17716	0.0494565
Cys1	cystin 1 [Source:MGI Symbol;Acc:MGI:2177632]	3.17699	0.000921614
Majin	membrane anchored junction protein [Source:MGI Symbol;Acc:MGI:1923913]	3.17455	0.000490373
Pik3r6	phosphoinositide-3-kinase regulatory subunit 5 [Source:MGI Symbol;Acc:MGI:2144613]	3.17078	0.0286071
Rph3a	rabphilin 3A [Source:MGI Symbol;Acc:MGI:102788]	3.16537	0.0240412
Slc29a4	solute carrier family 29 (nucleoside transporters), member 4 [Source:MGI Symbol;Acc:MGI:2385330]	3.15596	0.0491924
Proca1	protein interacting with cyclin A1 [Source:MGI Symbol;Acc:MGI:1918274]	3.115	0.00801854
Ostn	osteocrin [Source:MGI Symbol;Acc:MGI:2677164]	3.11225	0.0425223
Arhgap9	Rho GTPase activating protein 9 [Source:MGI Symbol;Acc:MGI:2143764]	3.11172	0.00797475
Slpi	secretory leukocyte peptidase inhibitor [Source:MGI Symbol;Acc:MGI:109297]	3.08384	0.00769812
Rasgrf1	RAS protein-specific guanine nucleotide-releasing factor 1 [Source:MGI Symbol;Acc:MGI:99694]	3.08357	0.0167479
Hist1h2bk	histone cluster 1, H2bk [Source:MGI Symbol;Acc:MGI:2448399]	3.07205	0.0262478
Itga11	integrin alpha 11 [Source:MGI Symbol;Acc:MGI:2442114]	3.06953	0.0392632
Dsc1	desmocollin 1 [Source:MGI Symbol;Acc:MGI:109173]	3.0634	0.00735022
Gpha2	glycoprotein hormone alpha 2 [Source:MGI Symbol;Acc:MGI:2156541]	3.06296	0.0121967
St8sia1	ST8 alpha-N-acetyl-neuraminide alpha-2,8-sialyltransferase 1 [Source:MGI Symbol;Acc:MGI:106011]	3.05939	0.016688
Cfhr1	complement factor H-related 1 [Source:MGI Symbol;Acc:MGI:2138169]	3.05609	0.0162677
Calb1	calbindin 1 [Source:MGI Symbol;Acc:MGI:88248]	3.05234	0.000106864
Adcyap1r1	adenylate cyclase activating polypeptide 1 receptor 1 [Source:MGI Symbol;Acc:MGI:108449]	3.05102	0.0317828
Sv2c	synaptic vesicle glycoprotein 2c [Source:MGI Symbol;Acc:MGI:1922459]	3.04764	0.0174046
Unc93a	unc-93 homolog A (C. elegans) [Source:MGI Symbol;Acc:MGI:1933250]	3.04127	0.0317828
Adamtsl3	ADAMTS-like 3 [Source:MGI Symbol;Acc:MGI:3028499]	3.0403	0.0318825
Gabbr2	gamma-aminobutyric acid (GABA) B receptor, 2 [Source:MGI Symbol;Acc:MGI:2386030]	3.03907	0.019788
Pnoc	prepronociceptin [Source:MGI Symbol;Acc:MGI:105308]	3.0309	0.0399197
Krt42	keratin 42 [Source:MGI Symbol;Acc:MGI:1915489]	3.02921	0.0182586
P2rx1	purinergic receptor P2X, ligand-gated ion channel, 1 [Source:MGI Symbol;Acc:MGI:1098235]	3.02517	0.0314184
Ang4	angiogenin, ribonuclease A family, member 4 [Source:MGI Symbol;Acc:MGI:2656551]	3.02054	0.00238336
Apod	apolipoprotein D [Source:MGI Symbol;Acc:MGI:88056]	3.01906	0.046905
Mrc2	mannose receptor, C type 2 [Source:MGI Symbol;Acc:MGI:107818]	3.01133	0.0215266
Prkcg	protein kinase C, gamma [Source:MGI Symbol;Acc:MGI:97597]	3.00582	0.0363587
Fam163a	family with sequence similarity 163, member A [Source:MGI Symbol;Acc:MGI:3618859]	3.00066	0.0341701
Cecr6	cat eye syndrome chromosome region, candidate 6 [Source:MGI Symbol;Acc:MGI:2136977]	2.9949	0.0352412
Hrnr	hornerin [Source:MGI Symbol;Acc:MGI:3046938]	2.99127	0.00128669
Ly6c2	lymphocyte antigen 6 complex, locus C2 [Source:MGI Symbol;Acc:MGI:3712069]	2.99121	0.0325309
Slc41a2	solute carrier family 41, member 2 [Source:MGI Symbol;Acc:MGI:2442940]	2.97943	0.0152564
Cth	cystathionase (cystathionine gamma-lyase) [Source:MGI Symbol;Acc:MGI:1339968]	2.97543	0.000315773
Grin2a	glutamate receptor, ionotropic, NMDA2A (epsilon 1) [Source:MGI Symbol;Acc:MGI:95820]	2.97305	0.0355529
Uroc1	urocanase domain containing 1 [Source:MGI Symbol;Acc:MGI:2385332]	2.97001	0.0218533
Tusc5	tumor suppressor candidate 5 [Source:MGI Symbol;Acc:MGI:3029307]	2.95833	0.0258084
Awat2	acyl-CoA wax alcohol acyltransferase 2 [Source:MGI Symbol;Acc:MGI:3045345]	2.95806	0.00139046
Zfp945	zinc finger protein 945 [Source:MGI Symbol;Acc:MGI:2445132]	2.95659	7.15936e-16
Clec2i	C-type lectin domain family 2, member i [Source:MGI Symbol;Acc:MGI:2136650]	2.94898	0.0378225
Clec7a	C-type lectin domain family 7, member a [Source:MGI Symbol;Acc:MGI:1861431]	2.92287	0.0162727
Tiam2	T cell lymphoma invasion and metastasis 2 [Source:MGI Symbol;Acc:MGI:1344338]	2.92281	0.00267919
Mmp25	matrix metallopeptidase 25 [Source:MGI Symbol;Acc:MGI:2443938]	2.91046	0.00788878
Pou2f2	POU domain, class 2, transcription factor 2 [Source:MGI Symbol;Acc:MGI:101897]	2.90373	0.00400222
Mmp19	matrix metallopeptidase 19 [Source:MGI Symbol;Acc:MGI:1927899]	2.90351	0.031607
Kcnb1	potassium voltage gated channel, Shab-related subfamily, member 1 [Source:MGI Symbol;Acc:MGI:96666]	2.90076	0.0499819
Ccl24	chemokine (C-C motif) ligand 24 [Source:MGI Symbol;Acc:MGI:1928953]	2.89382	0.00332491
Sla	src-like adaptor [Source:MGI Symbol;Acc:MGI:104295]	2.89249	0.00956233
Ms4a1	membrane-spanning 4-domains, subfamily A, member 1 [Source:MGI Symbol;Acc:MGI:88321]	2.89095	0.0023157
Jph4	junctophilin 4 [Source:MGI Symbol;Acc:MGI:2443113]	2.89005	0.0188569
Olfr307	olfactory receptor 307 [Source:MGI Symbol;Acc:MGI:3030141]	2.88116	0.00647443
Epb42	erythrocyte membrane protein band 4.2 [Source:MGI Symbol;Acc:MGI:95402]	2.87994	0.000772742
Erv3	endogenous retroviral sequence 3 [Source:MGI Symbol;Acc:MGI:1919245]	2.86052	0.0391189
Cdh8	cadherin 8 [Source:MGI Symbol;Acc:MGI:107434]	2.85068	0.0178291
Slc35f1	solute carrier family 35, member F1 [Source:MGI Symbol;Acc:MGI:2139810]	2.84169	0.000361121
Rcsd1	RCSD domain containing 1 [Source:MGI Symbol;Acc:MGI:2676394]	2.82895	1.61681e-10
Pde6h	phosphodiesterase 6H, cGMP-specific, cone, gamma [Source:MGI Symbol;Acc:MGI:1925850]	2.82836	0.0114068
4931406B18Rik	RIKEN cDNA 4931406B18 gene [Source:MGI Symbol;Acc:MGI:1921304]	2.82009	0.0449036
Alms1-ps2	ALMS1, centrosome and basal body associated, pseudogene 2 [Source:MGI Symbol;Acc:MGI:3779593]	2.81715	1.55845e-06
Gas2l3	growth arrest-specific 2 like 3 [Source:MGI Symbol;Acc:MGI:1918780]	2.81081	0.0466563
Sh2d1a	SH2 domain containing 1A [Source:MGI Symbol;Acc:MGI:1328352]	2.80978	2.36081e-05
Slc15a5	solute carrier family 15, member 5 [Source:MGI Symbol;Acc:MGI:3607714]	2.80935	0.0419837
Ereg	epiregulin [Source:MGI Symbol;Acc:MGI:107508]	2.79625	0.0451953
Pde7b	phosphodiesterase 7B [Source:MGI Symbol;Acc:MGI:1352752]	2.78317	0.0480972
Wnt9a	wingless-type MMTV integration site family, member 9A [Source:MGI Symbol;Acc:MGI:2446084]	2.7755	0.0318841
Cacng4	calcium channel, voltage-dependent, gamma subunit 4 [Source:MGI Symbol;Acc:MGI:1859167]	2.76757	9.26302e-05
Slc6a5	solute carrier family 6 (neurotransmitter transporter, glycine), member 5 [Source:MGI Symbol;Acc:MGI:105090]	2.76233	0.00699016
Mobp	myelin-associated oligodendrocytic basic protein [Source:MGI Symbol;Acc:MGI:108511]	2.7522	0.0159945
Serpinc1	serine (or cysteine) peptidase inhibitor, clade C (antithrombin), member 1 [Source:MGI Symbol;Acc:MGI:88095]	2.7491	0.000680585
Spaar	small regulatory polypeptide of amino acid response [Source:MGI Symbol;Acc:MGI:1918656]	2.74685	0.046905
St6galnac1	ST6 (alpha-N-acetyl-neuraminyl-2,3-beta-galactosyl-1,3)-N-acetylgalactosaminide alpha-2,6-sialyltransferase 1 [Source:MGI Symbol;Acc:MGI:1341826]	2.73477	0.0344196
Plac9b	placenta specific 9b [Source:MGI Symbol;Acc:MGI:3711222]	2.72791	0.000671192
Nfe2	nuclear factor, erythroid derived 2 [Source:MGI Symbol;Acc:MGI:97308]	2.70928	0.0471943
Scd3	stearoyl-coenzyme A desaturase 3 [Source:MGI Symbol;Acc:MGI:1353437]	2.70902	9.18468e-05
Mxra8	matrix-remodelling associated 8 [Source:MGI Symbol;Acc:MGI:1922011]	2.692	0.00270747
Xlr3a	X-linked lymphocyte-regulated 3A [Source:MGI Symbol;Acc:MGI:109506]	2.6909	0.0121992
Saa4	serum amyloid A 4 [Source:MGI Symbol;Acc:MGI:98224]	2.68976	0.0114561
Hhat	hedgehog acyltransferase [Source:MGI Symbol;Acc:MGI:2444681]	2.68583	0.000423831
Fxyd5	FXYD domain-containing ion transport regulator 5 [Source:MGI Symbol;Acc:MGI:1201785]	2.67219	0.0239098
Ms4a7	membrane-spanning 4-domains, subfamily A, member 7 [Source:MGI Symbol;Acc:MGI:1918846]	2.66541	0.00887988
Hist1h1b	histone cluster 1, H1b [Source:MGI Symbol;Acc:MGI:1861461]	2.66311	0.00639126
Dnah7b	dynein, axonemal, heavy chain 7B [Source:MGI Symbol;Acc:MGI:2684953]	2.66147	0.000111648
Zfp385c	zinc finger protein 385C [Source:MGI Symbol;Acc:MGI:3608347]	2.66111	0.0403518
Tm6sf1	transmembrane 6 superfamily member 1 [Source:MGI Symbol;Acc:MGI:1933209]	2.65619	0.00062676
Slamf6	SLAM family member 6 [Source:MGI Symbol;Acc:MGI:1353620]	2.63655	0.0398524
Dcaf12l2	DDB1 and CUL4 associated factor 12-like 2 [Source:MGI Symbol;Acc:MGI:2445178]	2.63516	0.0214308
Gm6264	predicted gene 6264 [Source:MGI Symbol;Acc:MGI:3779580]	2.62334	0.0165877
Rimklb	ribosomal modification protein rimK-like family member B [Source:MGI Symbol;Acc:MGI:1918325]	2.62296	0.0401063
Clps	colipase, pancreatic [Source:MGI Symbol;Acc:MGI:88421]	2.60828	0.00839656
Lix1	limb and CNS expressed 1 [Source:MGI Symbol;Acc:MGI:1913893]	2.60341	0.0072913
Abi3bp	ABI gene family, member 3 (NESH) binding protein [Source:MGI Symbol;Acc:MGI:2444583]	2.59759	0.00282758
Igfbp6	insulin-like growth factor binding protein 6 [Source:MGI Symbol;Acc:MGI:96441]	2.59367	0.00150943
Msi1	musashi RNA-binding protein 1 [Source:MGI Symbol;Acc:MGI:107376]	2.59018	0.0104498
Tnfaip6	tumor necrosis factor alpha induced protein 6 [Source:MGI Symbol;Acc:MGI:1195266]	2.57572	0.0037288
Akap6	A kinase (PRKA) anchor protein 6 [Source:MGI Symbol;Acc:MGI:3050566]	2.55781	0.00296065
Il34	interleukin 34 [Source:MGI Symbol;Acc:MGI:1923777]	2.5315	0.0191671
Jrk	jerky [Source:MGI Symbol;Acc:MGI:106214]	2.52011	0.0136115
AW011738	expressed sequence AW011738 [Source:MGI Symbol;Acc:MGI:2140540]	2.51261	1.10313e-06
Olfm1	olfactomedin 1 [Source:MGI Symbol;Acc:MGI:1860437]	2.5086	0.0251935
Ptgds	prostaglandin D2 synthase (brain) [Source:MGI Symbol;Acc:MGI:99261]	2.50643	0.0121967
Mmp12	matrix metallopeptidase 12 [Source:MGI Symbol;Acc:MGI:97005]	2.4893	2.77016e-09
Ctnna3	catenin (cadherin associated protein), alpha 3 [Source:MGI Symbol;Acc:MGI:2661445]	2.48303	0.0126964
Krt77	keratin 77 [Source:MGI Symbol;Acc:MGI:3588209]	2.4678	0.00415514
Nxpe5	neurexophilin and PC-esterase domain family, member 5 [Source:MGI Symbol;Acc:MGI:3584036]	2.46573	0.0317828
Tarm1	T cell-interacting, activating receptor on myeloid cells 1 [Source:MGI Symbol;Acc:MGI:2442280]	2.43555	0.0120004
Prrx1	paired related homeobox 1 [Source:MGI Symbol;Acc:MGI:97712]	2.4265	0.0181029
Reck	reversion-inducing-cysteine-rich protein with kazal motifs [Source:MGI Symbol;Acc:MGI:1855698]	2.4249	0.0325309
Cspg5	chondroitin sulfate proteoglycan 5 [Source:MGI Symbol;Acc:MGI:1352747]	2.41786	0.0166646
Gm2115	predicted gene 2115 [Source:MGI Symbol;Acc:MGI:3780284]	2.41377	0.000772742
Fam13c	family with sequence similarity 13, member C [Source:MGI Symbol;Acc:MGI:1918971]	2.41224	0.0478808
Padi2	peptidyl arginine deiminase, type II [Source:MGI Symbol;Acc:MGI:1338892]	2.40208	0.0288079
Pla2g4e	phospholipase A2, group IVE [Source:MGI Symbol;Acc:MGI:1919144]	2.40138	0.0108618
Ces1g	carboxylesterase 1G [Source:MGI Symbol;Acc:MGI:88378]	2.39468	0.0151708
Crhbp	corticotropin releasing hormone binding protein [Source:MGI Symbol;Acc:MGI:88497]	2.39298	0.000315838
Adh6b	alcohol dehydrogenase 6B (class V) [Source:MGI Symbol;Acc:MGI:2446626]	2.38639	0.0389588
Apba2	amyloid beta (A4) precursor protein-binding, family A, member 2 [Source:MGI Symbol;Acc:MGI:1261791]	2.37551	0.0047315
Aqp11	aquaporin 11 [Source:MGI Symbol;Acc:MGI:1913583]	2.37282	0.013534
Mxra7	matrix-remodelling associated 7 [Source:MGI Symbol;Acc:MGI:1914872]	2.36821	0.0042518
Hes7	hairy and enhancer of split 7 (Drosophila) [Source:MGI Symbol;Acc:MGI:2135679]	2.36763	0.0137553
Foxm1	forkhead box M1 [Source:MGI Symbol;Acc:MGI:1347487]	2.36111	0.0317593
AC168977.1		2.35462	0.00202631
Sardh	sarcosine dehydrogenase [Source:MGI Symbol;Acc:MGI:2183102]	2.34326	0.00870657
Syndig1l	synapse differentiation inducing 1 like [Source:MGI Symbol;Acc:MGI:2685107]	2.3372	0.0154451
Col1a1	collagen, type I, alpha 1 [Source:MGI Symbol;Acc:MGI:88467]	2.32897	0.0440374
Star	steroidogenic acute regulatory protein [Source:MGI Symbol;Acc:MGI:102760]	2.30786	0.00665946
Krt1	keratin 1 [Source:MGI Symbol;Acc:MGI:96698]	2.29326	0.0121992
Mucl2	mucin-like 2 [Source:MGI Symbol;Acc:MGI:98392]	2.29117	7.34581e-05
Hvcn1	hydrogen voltage-gated channel 1 [Source:MGI Symbol;Acc:MGI:1921346]	2.2384	6.20136e-05
Nat8f3	N-acetyltransferase 8 (GCN5-related) family member 3 [Source:MGI Symbol;Acc:MGI:2136449]	2.22771	0.00438488
Unc45b	unc-45 myosin chaperone B [Source:MGI Symbol;Acc:MGI:2443377]	2.22043	0.00881359
Tpsg1	tryptase gamma 1 [Source:MGI Symbol;Acc:MGI:1349391]	2.21979	0.0489105
Tnfrsf19	tumor necrosis factor receptor superfamily, member 19 [Source:MGI Symbol;Acc:MGI:1352474]	2.21686	0.0440303
Tmem91	transmembrane protein 91 [Source:MGI Symbol;Acc:MGI:2443589]	2.21279	0.0037288
Calca	calcitonin/calcitonin-related polypeptide, alpha [Source:MGI Symbol;Acc:MGI:2151253]	2.21035	0.00473793
Skap1	src family associated phosphoprotein 1 [Source:MGI Symbol;Acc:MGI:1925723]	2.2061	0.00682481
Cd83	CD83 antigen [Source:MGI Symbol;Acc:MGI:1328316]	2.19778	0.0104498
Hmga1	high mobility group AT-hook 1 [Source:MGI Symbol;Acc:MGI:96160]	2.19493	3.19479e-11
Dll4	delta-like 4 (Drosophila) [Source:MGI Symbol;Acc:MGI:1859388]	2.1939	0.000535896
Srxn1	sulfiredoxin 1 homolog (S. cerevisiae) [Source:MGI Symbol;Acc:MGI:104971]	2.18732	0.000315838
Ly6k	lymphocyte antigen 6 complex, locus K [Source:MGI Symbol;Acc:MGI:1923736]	2.18525	0.0274467
Hdc	histidine decarboxylase [Source:MGI Symbol;Acc:MGI:96062]	2.15179	0.000309779
Oxsm	3-oxoacyl-ACP synthase, mitochondrial [Source:MGI Symbol;Acc:MGI:1918397]	2.14721	0.000193356
Scrt2	scratch family zinc finger 2 [Source:MGI Symbol;Acc:MGI:2139287]	2.14132	0.0258844
Grin2c	glutamate receptor, ionotropic, NMDA2C (epsilon 3) [Source:MGI Symbol;Acc:MGI:95822]	2.13085	0.00113947
Akr1d1	aldo-keto reductase family 1, member D1 [Source:MGI Symbol;Acc:MGI:2384785]	2.12717	0.0324678
Cnga3	cyclic nucleotide gated channel alpha 3 [Source:MGI Symbol;Acc:MGI:1341818]	2.1231	0.0276898
Aire	autoimmune regulator (autoimmune polyendocrinopathy candidiasis ectodermal dystrophy) [Source:MGI Symbol;Acc:MGI:1338803]	2.11981	0.00171101
Plvap	plasmalemma vesicle associated protein [Source:MGI Symbol;Acc:MGI:1890497]	2.09629	0.00436896
Coro1a	coronin, actin binding protein 1A [Source:MGI Symbol;Acc:MGI:1345961]	2.08431	8.69921e-15
Pfkm	phosphofructokinase, muscle [Source:MGI Symbol;Acc:MGI:97548]	2.08023	0.00949179
Cox8b	cytochrome c oxidase subunit VIIIb [Source:MGI Symbol;Acc:MGI:105958]	2.07823	0.000931217
Tmprss11b	transmembrane protease, serine 11B [Source:MGI Symbol;Acc:MGI:2442893]	2.06174	0.0195516
Ly6c1	lymphocyte antigen 6 complex, locus C1 [Source:MGI Symbol;Acc:MGI:96882]	2.06058	0.0239543
H2-Eb2	histocompatibility 2, class II antigen E beta2 [Source:MGI Symbol;Acc:MGI:95902]	2.04181	1.2924e-07
Gm21244	predicted gene, 21244 [Source:MGI Symbol;Acc:MGI:5434599]	2.04086	4.94262e-06
Lurap1	leucine rich adaptor protein 1 [Source:MGI Symbol;Acc:MGI:1915325]	2.00651	0.0121967
B3gntl1	UDP-GlcNAc:betaGal beta-1,3-N-acetylglucosaminyltransferase-like 1 [Source:MGI Symbol;Acc:MGI:2441705]	1.99309	0.0286071
Cygb	cytoglobin [Source:MGI Symbol;Acc:MGI:2149481]	1.98715	0.000877895
Cbln3	cerebellin 3 precursor protein [Source:MGI Symbol;Acc:MGI:1889286]	1.98288	0.0384385
Arg2	arginase type II [Source:MGI Symbol;Acc:MGI:1330806]	1.98144	0.0235286
AC245272.6		1.94945	1.13478e-05
Irf5	interferon regulatory factor 5 [Source:MGI Symbol;Acc:MGI:1350924]	1.94174	0.00463061
Fbxo15	F-box protein 15 [Source:MGI Symbol;Acc:MGI:1354755]	1.93694	0.0498841
Gstm1	glutathione S-transferase, mu 1 [Source:MGI Symbol;Acc:MGI:95860]	1.93364	1.02722e-09
Ppef2	protein phosphatase, EF hand calcium-binding domain 2 [Source:MGI Symbol;Acc:MGI:1342304]	1.92862	0.0170545
Entpd4	ectonucleoside triphosphate diphosphohydrolase 4 [Source:MGI Symbol;Acc:MGI:1914714]	1.92368	0.0426444
Vasn	vasorin [Source:MGI Symbol;Acc:MGI:2177651]	1.91964	0.0112616
H2-Ab1	histocompatibility 2, class II antigen A, beta 1 [Source:MGI Symbol;Acc:MGI:103070]	1.91287	2.75931e-17
Sesn2	sestrin 2 [Source:MGI Symbol;Acc:MGI:2651874]	1.9029	0.0286071
Entpd4b	ectonucleoside triphosphate diphosphohydrolase 4B [Source:MGI Symbol;Acc:MGI:5435040]	1.89988	0.0212723
Nrg1	neuregulin 1 [Source:MGI Symbol;Acc:MGI:96083]	1.89423	7.01269e-05
Usp50	ubiquitin specific peptidase 50 [Source:MGI Symbol;Acc:MGI:1922333]	1.88833	0.013582
Ak1	adenylate kinase 1 [Source:MGI Symbol;Acc:MGI:87977]	1.88173	8.57927e-06
Zfp37	zinc finger protein 37 [Source:MGI Symbol;Acc:MGI:99181]	1.87156	0.00512357
Cdc25c	cell division cycle 25C [Source:MGI Symbol;Acc:MGI:88350]	1.86646	0.0499246
Nphs1	nephrosis 1, nephrin [Source:MGI Symbol;Acc:MGI:1859637]	1.86102	0.0453485
S100a14	S100 calcium binding protein A14 [Source:MGI Symbol;Acc:MGI:1913416]	1.82131	6.73591e-09
Ncf1	neutrophil cytosolic factor 1 [Source:MGI Symbol;Acc:MGI:97283]	1.81197	0.00185466
Insm1	insulinoma-associated 1 [Source:MGI Symbol;Acc:MGI:1859980]	1.79884	0.00107476
Prelp	proline arginine-rich end leucine-rich repeat [Source:MGI Symbol;Acc:MGI:2151110]	1.79063	0.000147027
Cd52	CD52 antigen [Source:MGI Symbol;Acc:MGI:1346088]	1.78102	0.000388635
Il2rg	interleukin 2 receptor, gamma chain [Source:MGI Symbol;Acc:MGI:96551]	1.77339	3.22169e-11
Olfr624	olfactory receptor 624 [Source:MGI Symbol;Acc:MGI:3030458]	1.75928	3.92904e-23
Olfr1173	olfactory receptor 1173 [Source:MGI Symbol;Acc:MGI:3031007]	1.75704	0.000494019
Lag3	lymphocyte-activation gene 3 [Source:MGI Symbol;Acc:MGI:106588]	1.72745	0.0414016
C1qtnf3	C1q and tumor necrosis factor related protein 3 [Source:MGI Symbol;Acc:MGI:1932136]	1.72015	0.0231613
Hal	histidine ammonia lyase [Source:MGI Symbol;Acc:MGI:96010]	1.7061	0.013582
Ebi3	Epstein-Barr virus induced gene 3 [Source:MGI Symbol;Acc:MGI:1354171]	1.68906	0.025343
Klhl15	kelch-like 15 [Source:MGI Symbol;Acc:MGI:1923400]	1.68623	0.0164046
Me1	malic enzyme 1, NADP(+)-dependent, cytosolic [Source:MGI Symbol;Acc:MGI:97043]	1.67768	0.00573555
Rftn1	raftlin lipid raft linker 1 [Source:MGI Symbol;Acc:MGI:1923688]	1.67292	0.0473358
AC245272.5		1.66393	0.0072913
Crip3	cysteine-rich protein 3 [Source:MGI Symbol;Acc:MGI:2152434]	1.63968	1.54011e-05
Pinlyp	phospholipase A2 inhibitor and LY6/PLAUR domain containing [Source:MGI Symbol;Acc:MGI:3615324]	1.63306	0.0448063
Ccl5	chemokine (C-C motif) ligand 5 [Source:MGI Symbol;Acc:MGI:98262]	1.6259	0.0254963
Fam89a	family with sequence similarity 89, member A [Source:MGI Symbol;Acc:MGI:1916877]	1.62461	0.0449036
Grap	GRB2-related adaptor protein [Source:MGI Symbol;Acc:MGI:1918770]	1.60785	0.00143713
Pla2g7	phospholipase A2, group VII (platelet-activating factor acetylhydrolase, plasma) [Source:MGI Symbol;Acc:MGI:1351327]	1.59875	0.0298521
Ube2c	ubiquitin-conjugating enzyme E2C [Source:MGI Symbol;Acc:MGI:1915862]	1.59636	0.0212723
Tulp2	tubby-like protein 2 [Source:MGI Symbol;Acc:MGI:1861600]	1.57047	0.0200627
Aurka	aurora kinase A [Source:MGI Symbol;Acc:MGI:894678]	1.56801	0.0378225
Sirt1	sirtuin 1 [Source:MGI Symbol;Acc:MGI:2135607]	1.56746	4.63526e-07
Cldn13	claudin 13 [Source:MGI Symbol;Acc:MGI:1913102]	1.55064	0.0340067
Mkrn2	makorin, ring finger protein, 2 [Source:MGI Symbol;Acc:MGI:1914277]	1.54757	0.00851949
Gbp4	guanylate binding protein 4 [Source:MGI Symbol;Acc:MGI:97072]	1.53463	0.00846848
Atp8b1	ATPase, class I, type 8B, member 1 [Source:MGI Symbol;Acc:MGI:1859665]	1.53426	0.0172488
Fbxo36	F-box protein 36 [Source:MGI Symbol;Acc:MGI:1289192]	1.50948	1.50689e-06
Cyb561d2	cytochrome b-561 domain containing 2 [Source:MGI Symbol;Acc:MGI:1929280]	1.5041	0.00617245
Sepsecs	Sep (O-phosphoserine) tRNA:Sec (selenocysteine) tRNA synthase [Source:MGI Symbol;Acc:MGI:1098791]	1.48935	1.19046e-05
Ccnb2	cyclin B2 [Source:MGI Symbol;Acc:MGI:88311]	1.48155	0.0384494
Ubd	ubiquitin D [Source:MGI Symbol;Acc:MGI:1344410]	1.47234	0.00158372
Pde5a	phosphodiesterase 5A, cGMP-specific [Source:MGI Symbol;Acc:MGI:2651499]	1.45765	0.00429263
Tspan18	tetraspanin 18 [Source:MGI Symbol;Acc:MGI:1917186]	1.45592	0.000263728
Ankrd35	ankyrin repeat domain 35 [Source:MGI Symbol;Acc:MGI:2442590]	1.4502	0.00473793
Poc1a	POC1 centriolar protein A [Source:MGI Symbol;Acc:MGI:1917485]	1.44891	0.0166646
Cenpa	centromere protein A [Source:MGI Symbol;Acc:MGI:88375]	1.44167	0.0152581
N4bp2l1	NEDD4 binding protein 2-like 1 [Source:MGI Symbol;Acc:MGI:2140872]	1.43894	0.00672607
Cd40	CD40 antigen [Source:MGI Symbol;Acc:MGI:88336]	1.43407	0.00294389
Hddc3	HD domain containing 3 [Source:MGI Symbol;Acc:MGI:1915945]	1.43238	0.0214048
Smim3	small integral membrane protein 3 [Source:MGI Symbol;Acc:MGI:1917088]	1.42484	0.0224102
Fnbp1	formin binding protein 1 [Source:MGI Symbol;Acc:MGI:109606]	1.4196	0.000516049
Dlk2	delta-like 2 homolog (Drosophila) [Source:MGI Symbol;Acc:MGI:2146838]	1.41233	0.000353567
Acaa1b	acetyl-Coenzyme A acyltransferase 1B [Source:MGI Symbol;Acc:MGI:3605455]	1.40883	0.045699
Ces1d	carboxylesterase 1D [Source:MGI Symbol;Acc:MGI:2148202]	1.40219	0.0264153
Tmem246	transmembrane protein 246 [Source:MGI Symbol;Acc:MGI:1914313]	1.40198	0.00231027
Pla2g12a	phospholipase A2, group XIIA [Source:MGI Symbol;Acc:MGI:1913600]	1.38939	1.23795e-05
Bspry	B-box and SPRY domain containing [Source:MGI Symbol;Acc:MGI:2177191]	1.34822	0.00168413
Ccdc82	coiled-coil domain containing 82 [Source:MGI Symbol;Acc:MGI:1913646]	1.34435	0.000539809
Cc2d2a	coiled-coil and C2 domain containing 2A [Source:MGI Symbol;Acc:MGI:1924487]	1.33949	0.0429108
Olfr472	olfactory receptor 472 [Source:MGI Symbol;Acc:MGI:3030306]	1.33886	2.57499e-05
Plekha4	pleckstrin homology domain containing, family A (phosphoinositide binding specific) member 4 [Source:MGI Symbol;Acc:MGI:1916467]	1.3344	0.0478808
Kif26a	kinesin family member 26A [Source:MGI Symbol;Acc:MGI:2447072]	1.33143	0.00271992
Ccl25	chemokine (C-C motif) ligand 25 [Source:MGI Symbol;Acc:MGI:1099448]	1.32053	0.0152581
Col14a1	collagen, type XIV, alpha 1 [Source:MGI Symbol;Acc:MGI:1341272]	1.3182	0.0041048
Ccl27a	chemokine (C-C motif) ligand 27A [Source:MGI Symbol;Acc:MGI:1343459]	1.29235	0.0069498
Eno3	enolase 3, beta muscle [Source:MGI Symbol;Acc:MGI:95395]	1.27667	0.0241845
Irf8	interferon regulatory factor 8 [Source:MGI Symbol;Acc:MGI:96395]	1.27278	0.000280146
Srgn	serglycin [Source:MGI Symbol;Acc:MGI:97756]	1.2726	0.000890582
Tdp1	tyrosyl-DNA phosphodiesterase 1 [Source:MGI Symbol;Acc:MGI:1920036]	1.26913	0.0072913
Mtif3	mitochondrial translational initiation factor 3 [Source:MGI Symbol;Acc:MGI:1923616]	1.2671	0.00221572
Trappc12	trafficking protein particle complex 12 [Source:MGI Symbol;Acc:MGI:2445089]	1.26008	7.69116e-05
Sgpp1	sphingosine-1-phosphate phosphatase 1 [Source:MGI Symbol;Acc:MGI:2135760]	1.25503	4.94262e-06
Rogdi	rogdi homolog [Source:MGI Symbol;Acc:MGI:1913299]	1.25123	0.0104382
Sephs2	selenophosphate synthetase 2 [Source:MGI Symbol;Acc:MGI:108388]	1.25102	0.0225941
Oma1	OMA1 zinc metallopeptidase [Source:MGI Symbol;Acc:MGI:1914263]	1.24	0.0340006
6330408A02Rik	RIKEN cDNA 6330408A02 gene [Source:MGI Symbol;Acc:MGI:2447816]	1.2281	0.0154451
Sik1	salt inducible kinase 1 [Source:MGI Symbol;Acc:MGI:104754]	1.22245	2.77016e-09
Lrrc42	leucine rich repeat containing 42 [Source:MGI Symbol;Acc:MGI:1925059]	1.20813	7.78121e-13
Teddm1b	transmembrane epididymal protein 1B [Source:MGI Symbol;Acc:MGI:3646829]	1.20768	0.0485717
Cnp	2',3'-cyclic nucleotide 3' phosphodiesterase [Source:MGI Symbol;Acc:MGI:88437]	1.2016	0.00446906
Sat1	spermidine/spermine N1-acetyl transferase 1 [Source:MGI Symbol;Acc:MGI:98233]	1.20114	0.00014401
Icosl	icos ligand [Source:MGI Symbol;Acc:MGI:1354701]	1.19118	0.00612606
Mrps18b	mitochondrial ribosomal protein S18B [Source:MGI Symbol;Acc:MGI:1914223]	1.17901	0.0228226
Nsmce1	NSE1 homolog, SMC5-SMC6 complex component [Source:MGI Symbol;Acc:MGI:1914961]	1.17729	0.00145079
Pde6d	phosphodiesterase 6D, cGMP-specific, rod, delta [Source:MGI Symbol;Acc:MGI:1270843]	1.17367	0.0039022
Tmem254b	transmembrane protein 254b [Source:MGI Symbol;Acc:MGI:3710397]	1.15995	0.000843187
Cyba	cytochrome b-245, alpha polypeptide [Source:MGI Symbol;Acc:MGI:1316658]	1.15795	4.62863e-07
Prps1	phosphoribosyl pyrophosphate synthetase 1 [Source:MGI Symbol;Acc:MGI:97775]	1.14987	7.41768e-05
Actn3	actinin alpha 3 [Source:MGI Symbol;Acc:MGI:99678]	1.1495	0.00268167
Sdhaf1	succinate dehydrogenase complex assembly factor 1 [Source:MGI Symbol;Acc:MGI:1915582]	1.14907	0.0205071
Gcat	glycine C-acetyltransferase (2-amino-3-ketobutyrate-coenzyme A ligase) [Source:MGI Symbol;Acc:MGI:1349389]	1.14676	6.96266e-06
Nqo1	NAD(P)H dehydrogenase, quinone 1 [Source:MGI Symbol;Acc:MGI:103187]	1.14571	0.0107721
Aqp3	aquaporin 3 [Source:MGI Symbol;Acc:MGI:1333777]	1.14209	0.00793369
Hspb11	heat shock protein family B (small), member 11 [Source:MGI Symbol;Acc:MGI:1920188]	1.13405	0.013036
Pard6b	par-6 family cell polarity regulator beta [Source:MGI Symbol;Acc:MGI:2135605]	1.13042	0.048886
Tbata	thymus, brain and testes associated [Source:MGI Symbol;Acc:MGI:1923820]	1.1139	0.0367089
Eif2ak3	eukaryotic translation initiation factor 2 alpha kinase 3 [Source:MGI Symbol;Acc:MGI:1341830]	1.11074	0.0238793
Arhgap44	Rho GTPase activating protein 44 [Source:MGI Symbol;Acc:MGI:2144423]	1.09033	0.0313845
H2-Aa	histocompatibility 2, class II antigen A, alpha [Source:MGI Symbol;Acc:MGI:95895]	1.08583	0.000249775
Tkt	transketolase [Source:MGI Symbol;Acc:MGI:105992]	1.07792	5.52493e-05
Mospd3	motile sperm domain containing 3 [Source:MGI Symbol;Acc:MGI:1916179]	1.07596	0.0239098
Gadd45b	growth arrest and DNA-damage-inducible 45 beta [Source:MGI Symbol;Acc:MGI:107776]	1.07355	0.000473551
Creld2	cysteine-rich with EGF-like domains 2 [Source:MGI Symbol;Acc:MGI:1923987]	1.05098	8.14907e-05
Ralb	v-ral simian leukemia viral oncogene B [Source:MGI Symbol;Acc:MGI:1927244]	1.04622	0.0207265
Uap1	UDP-N-acetylglucosamine pyrophosphorylase 1 [Source:MGI Symbol;Acc:MGI:1334459]	1.03994	1.58255e-16
Mras	muscle and microspikes RAS [Source:MGI Symbol;Acc:MGI:1100856]	1.0322	0.0106843
Retreg1	reticulophagy regulator 1 [Source:MGI Symbol;Acc:MGI:1913520]	1.02617	1.27294e-05
Phgdh	3-phosphoglycerate dehydrogenase [Source:MGI Symbol;Acc:MGI:1355330]	1.02316	9.23882e-06
Nup85	nucleoporin 85 [Source:MGI Symbol;Acc:MGI:3046173]	1.02316	2.11259e-06
Ing1	inhibitor of growth family, member 1 [Source:MGI Symbol;Acc:MGI:1349481]	1.02175	0.000516049
Gtf2e2	general transcription factor II E, polypeptide 2 (beta subunit) [Source:MGI Symbol;Acc:MGI:1915403]	1.0171	0.0177408
Bbc3	BCL2 binding component 3 [Source:MGI Symbol;Acc:MGI:2181667]	1.00622	0.0118305
Alas1	aminolevulinic acid synthase 1 [Source:MGI Symbol;Acc:MGI:87989]	1.00326	0.00314755
Plscr1	phospholipid scramblase 1 [Source:MGI Symbol;Acc:MGI:893575]	0.997828	0.00271992
Kctd13	potassium channel tetramerisation domain containing 13 [Source:MGI Symbol;Acc:MGI:1923739]	0.996667	0.0224102
Lefty1	left right determination factor 1 [Source:MGI Symbol;Acc:MGI:107405]	0.995884	0.0401063
Bnip3	BCL2/adenovirus E1B interacting protein 3 [Source:MGI Symbol;Acc:MGI:109326]	0.981247	0.000811175
Ppp1r2	protein phosphatase 1, regulatory (inhibitor) subunit 2 [Source:MGI Symbol;Acc:MGI:1914099]	0.939506	0.000283825
Uhrf1	ubiquitin-like, containing PHD and RING finger domains, 1 [Source:MGI Symbol;Acc:MGI:1338889]	0.936475	0.024429
Cdkn2b	cyclin-dependent kinase inhibitor 2B (p15, inhibits CDK4) [Source:MGI Symbol;Acc:MGI:104737]	0.928468	0.0250919
Zfp992	zinc finger protein 992 [Source:MGI Symbol;Acc:MGI:3700963]	0.927203	0.000905791
Sowahc	sosondowah ankyrin repeat domain family member C [Source:MGI Symbol;Acc:MGI:3606051]	0.918131	0.0138539
Dlg2	discs, large homolog 2 (Drosophila) [Source:MGI Symbol;Acc:MGI:1344351]	0.914733	0.00201817
Fbxl15	F-box and leucine-rich repeat protein 15 [Source:MGI Symbol;Acc:MGI:1915681]	0.895403	0.0162727
Jagn1	jagunal homolog 1 [Source:MGI Symbol;Acc:MGI:1915017]	0.894579	0.029332
Alg6	asparagine-linked glycosylation 6 (alpha-1,3,-glucosyltransferase) [Source:MGI Symbol;Acc:MGI:2444031]	0.884397	0.0350591
Mthfd1	methylenetetrahydrofolate dehydrogenase (NADP+ dependent), methenyltetrahydrofolate cyclohydrolase, formyltetrahydrofolate synthase [Source:MGI Symbol;Acc:MGI:1342005]	0.879607	0.0318841
Ttyh2	tweety family member 2 [Source:MGI Symbol;Acc:MGI:2157091]	0.858855	0.00446906
P2rx4	purinergic receptor P2X, ligand-gated ion channel 4 [Source:MGI Symbol;Acc:MGI:1338859]	0.848805	0.00213828
Ctsz	cathepsin Z [Source:MGI Symbol;Acc:MGI:1891190]	0.846821	0.00473753
Pak4	p21 protein (Cdc42/Rac)-activated kinase 4 [Source:MGI Symbol;Acc:MGI:1917834]	0.846719	0.0307576
Prdx3	peroxiredoxin 3 [Source:MGI Symbol;Acc:MGI:88034]	0.840143	0.00016289
Rac2	RAS-related C3 botulinum substrate 2 [Source:MGI Symbol;Acc:MGI:97846]	0.835431	0.000173254
Apol9b	apolipoprotein L 9b [Source:MGI Symbol;Acc:MGI:1919148]	0.832504	0.00159642
Mpi	mannose phosphate isomerase [Source:MGI Symbol;Acc:MGI:97075]	0.831025	0.034342
Nomo1	nodal modulator 1 [Source:MGI Symbol;Acc:MGI:2385850]	0.830102	0.0251935
Calm3	calmodulin 3 [Source:MGI Symbol;Acc:MGI:103249]	0.814854	0.0205074
H2-Oa	histocompatibility 2, O region alpha locus [Source:MGI Symbol;Acc:MGI:95924]	0.814327	0.0229277
Ppp1r13b	protein phosphatase 1, regulatory (inhibitor) subunit 13B [Source:MGI Symbol;Acc:MGI:1336199]	0.789846	0.0377746
Klhdc8a	kelch domain containing 8A [Source:MGI Symbol;Acc:MGI:2442630]	0.785956	0.0304383
Sdf2l1	stromal cell-derived factor 2-like 1 [Source:MGI Symbol;Acc:MGI:2149842]	0.782899	0.00056021
Aebp2	AE binding protein 2 [Source:MGI Symbol;Acc:MGI:1338038]	0.781715	0.013534
Metrnl	meteorin, glial cell differentiation regulator-like [Source:MGI Symbol;Acc:MGI:2384806]	0.769831	0.013534
Gltp	glycolipid transfer protein [Source:MGI Symbol;Acc:MGI:1929253]	0.769562	0.0359582
Tmem33	transmembrane protein 33 [Source:MGI Symbol;Acc:MGI:1915128]	0.764529	0.0350591
Atp6v0c	ATPase, H+ transporting, lysosomal V0 subunit C [Source:MGI Symbol;Acc:MGI:88116]	0.749304	0.0105633
Ogfrl1	opioid growth factor receptor-like 1 [Source:MGI Symbol;Acc:MGI:1917405]	0.70712	0.0150402
Chmp6	charged multivesicular body protein 6 [Source:MGI Symbol;Acc:MGI:3583942]	0.6961	0.00362928
2210016L21Rik	RIKEN cDNA 2210016L21 gene [Source:MGI Symbol;Acc:MGI:1919607]	0.679658	1.28635e-05
Txndc15	thioredoxin domain containing 15 [Source:MGI Symbol;Acc:MGI:1916922]	0.673311	0.0232847
Nsmce2	NSE2/MMS21 homolog, SMC5-SMC6 complex SUMO ligase [Source:MGI Symbol;Acc:MGI:1915751]	0.656297	0.0449036
Syngr2	synaptogyrin 2 [Source:MGI Symbol;Acc:MGI:1328324]	0.655505	1.32329e-05
Fam234b	family with sequence similarity 234, member B [Source:MGI Symbol;Acc:MGI:1921775]	0.652145	0.0165731
Dnajb11	DnaJ heat shock protein family (Hsp40) member B11 [Source:MGI Symbol;Acc:MGI:1915088]	0.647482	0.0401063
Nsmce3	NSE3 homolog, SMC5-SMC6 complex component [Source:MGI Symbol;Acc:MGI:1913897]	0.644708	0.000251614
Ptpn13	protein tyrosine phosphatase, non-receptor type 13 [Source:MGI Symbol;Acc:MGI:103293]	0.59478	0.0335771
Gyg	glycogenin [Source:MGI Symbol;Acc:MGI:1351614]	0.576734	0.0325309
Cd74	CD74 antigen (invariant polypeptide of major histocompatibility complex, class II antigen-associated) [Source:MGI Symbol;Acc:MGI:96534]	0.571945	0.0304127
Ndufa9	NADH dehydrogenase (ubiquinone) 1 alpha subcomplex, 9 [Source:MGI Symbol;Acc:MGI:1913358]	0.513619	0.0202893
Eif5a	eukaryotic translation initiation factor 5A [Source:MGI Symbol;Acc:MGI:106248]	0.500943	0.000193356
Nip7	NIP7, nucleolar pre-rRNA processing protein [Source:MGI Symbol;Acc:MGI:1913414]	0.460319	0.0218315
Actb	actin, beta [Source:MGI Symbol;Acc:MGI:87904]	0.457424	0.000235784
Mrpl39	mitochondrial ribosomal protein L39 [Source:MGI Symbol;Acc:MGI:1351620]	0.445789	0.0408818
Il11ra1	interleukin 11 receptor, alpha chain 1 [Source:MGI Symbol;Acc:MGI:107426]	0.414779	0.0397992
Tuba1b	tubulin, alpha 1B [Source:MGI Symbol;Acc:MGI:107804]	0.401721	0.0208845
Arf4	ADP-ribosylation factor 4 [Source:MGI Symbol;Acc:MGI:99433]	0.400016	0.003672
Selenos	selenoprotein S [Source:MGI Symbol;Acc:MGI:95994]	0.338938	0.0488139
Arpc4	actin related protein 2/3 complex, subunit 4 [Source:MGI Symbol;Acc:MGI:1915339]	0.330974	0.0340067
Prpf40a	pre-mRNA processing factor 40A [Source:MGI Symbol;Acc:MGI:1860512]	-0.402408	0.0082499
Gps2	G protein pathway suppressor 2 [Source:MGI Symbol;Acc:MGI:1891751]	-0.404403	0.0235098
Cbx7	chromobox 7 [Source:MGI Symbol;Acc:MGI:1196439]	-0.424007	0.0141372
Ube2d1	ubiquitin-conjugating enzyme E2D 1 [Source:MGI Symbol;Acc:MGI:2384911]	-0.462517	0.0145847
AC127556.1	Splicing factor 1 [Source:UniProtKB/Swiss-Prot;Acc:Q64213]	-0.464032	0.00352908
Sf1	splicing factor 1 [Source:MGI Symbol;Acc:MGI:1095403]	-0.464032	0.00352908
Rgs12	regulator of G-protein signaling 12 [Source:MGI Symbol;Acc:MGI:1918979]	-0.480296	0.0330404
Ddx56	DEAD (Asp-Glu-Ala-Asp) box polypeptide 56 [Source:MGI Symbol;Acc:MGI:1277172]	-0.485077	0.0106765
Tax1bp3	Tax1 (human T cell leukemia virus type I) binding protein 3 [Source:MGI Symbol;Acc:MGI:1923531]	-0.486771	0.00105843
Spats2l	spermatogenesis associated, serine-rich 2-like [Source:MGI Symbol;Acc:MGI:1914448]	-0.487326	0.0088857
Ilvbl	ilvB (bacterial acetolactate synthase)-like [Source:MGI Symbol;Acc:MGI:1351911]	-0.495441	0.0145847
Ptov1	prostate tumor over expressed gene 1 [Source:MGI Symbol;Acc:MGI:1933946]	-0.501207	0.0136127
Lifr	leukemia inhibitory factor receptor [Source:MGI Symbol;Acc:MGI:96788]	-0.521342	0.0313643
Akap8	A kinase (PRKA) anchor protein 8 [Source:MGI Symbol;Acc:MGI:1928488]	-0.525921	0.0379935
Cald1	caldesmon 1 [Source:MGI Symbol;Acc:MGI:88250]	-0.546095	0.0152581
Cdk5	cyclin-dependent kinase 5 [Source:MGI Symbol;Acc:MGI:101765]	-0.547754	0.0350591
Cpne8	copine VIII [Source:MGI Symbol;Acc:MGI:1914121]	-0.553178	0.0214308
Slc25a39	solute carrier family 25, member 39 [Source:MGI Symbol;Acc:MGI:1196386]	-0.555199	0.00573555
Grina	glutamate receptor, ionotropic, N-methyl D-aspartate-associated protein 1 (glutamate binding) [Source:MGI Symbol;Acc:MGI:1913418]	-0.558728	0.0138848
2010111I01Rik	RIKEN cDNA 2010111I01 gene [Source:MGI Symbol;Acc:MGI:1919311]	-0.562132	0.000887857
Fstl1	follistatin-like 1 [Source:MGI Symbol;Acc:MGI:102793]	-0.565909	0.00851949
Plekha5	pleckstrin homology domain containing, family A member 5 [Source:MGI Symbol;Acc:MGI:1923802]	-0.56691	0.017414
Ing4	inhibitor of growth family, member 4 [Source:MGI Symbol;Acc:MGI:107307]	-0.570253	0.000209702
Acaa2	acetyl-Coenzyme A acyltransferase 2 (mitochondrial 3-oxoacyl-Coenzyme A thiolase) [Source:MGI Symbol;Acc:MGI:1098623]	-0.572252	0.0398524
Tpm2	tropomyosin 2, beta [Source:MGI Symbol;Acc:MGI:98810]	-0.577997	0.0239543
Irf3	interferon regulatory factor 3 [Source:MGI Symbol;Acc:MGI:1859179]	-0.588934	0.0419837
Brd3	bromodomain containing 3 [Source:MGI Symbol;Acc:MGI:1914632]	-0.589395	0.000772742
Anxa2	annexin A2 [Source:MGI Symbol;Acc:MGI:88246]	-0.5938	0.00204953
Gmpr	guanosine monophosphate reductase [Source:MGI Symbol;Acc:MGI:1913605]	-0.596407	0.017414
Copg2	coatomer protein complex, subunit gamma 2 [Source:MGI Symbol;Acc:MGI:1858683]	-0.610618	0.00501315
Ssbp3	single-stranded DNA binding protein 3 [Source:MGI Symbol;Acc:MGI:1919725]	-0.611291	0.000917014
Isl1	ISL1 transcription factor, LIM/homeodomain [Source:MGI Symbol;Acc:MGI:101791]	-0.617093	0.0439116
Prrc1	proline-rich coiled-coil 1 [Source:MGI Symbol;Acc:MGI:1916106]	-0.61762	0.00947369
Rsrp1	arginine/serine rich protein 1 [Source:MGI Symbol;Acc:MGI:106498]	-0.618856	0.000139265
Bahd1	bromo adjacent homology domain containing 1 [Source:MGI Symbol;Acc:MGI:2139371]	-0.619606	0.0346657
Sfrp1	secreted frizzled-related protein 1 [Source:MGI Symbol;Acc:MGI:892014]	-0.619789	0.0132923
Bcar1	breast cancer anti-estrogen resistance 1 [Source:MGI Symbol;Acc:MGI:108091]	-0.620734	0.00371523
Zranb2	zinc finger, RAN-binding domain containing 2 [Source:MGI Symbol;Acc:MGI:1858211]	-0.621483	0.0225941
Gigyf2	GRB10 interacting GYF protein 2 [Source:MGI Symbol;Acc:MGI:2138584]	-0.62156	6.06338e-07
Fndc3b	fibronectin type III domain containing 3B [Source:MGI Symbol;Acc:MGI:1919257]	-0.62744	0.0251106
Ackr4	atypical chemokine receptor 4 [Source:MGI Symbol;Acc:MGI:2181676]	-0.635446	0.0177699
Ociad2	OCIA domain containing 2 [Source:MGI Symbol;Acc:MGI:1916377]	-0.642835	0.014819
Zfp692	zinc finger protein 692 [Source:MGI Symbol;Acc:MGI:2144276]	-0.649793	0.034475
Bod1l	biorientation of chromosomes in cell division 1-like [Source:MGI Symbol;Acc:MGI:2444804]	-0.657411	0.0224102
Cant1	calcium activated nucleotidase 1 [Source:MGI Symbol;Acc:MGI:1923275]	-0.659404	3.70349e-05
Oas1b	2'-5' oligoadenylate synthetase 1B [Source:MGI Symbol;Acc:MGI:97430]	-0.660859	0.0198681
Srsf10	serine/arginine-rich splicing factor 10 [Source:MGI Symbol;Acc:MGI:1333805]	-0.672503	0.0281619
Actn1	actinin, alpha 1 [Source:MGI Symbol;Acc:MGI:2137706]	-0.673157	0.00826578
Phlda1	pleckstrin homology like domain, family A, member 1 [Source:MGI Symbol;Acc:MGI:1096880]	-0.675051	0.0114068
As3mt	arsenic (+3 oxidation state) methyltransferase [Source:MGI Symbol;Acc:MGI:1929882]	-0.681669	0.00471184
Tcf12	transcription factor 12 [Source:MGI Symbol;Acc:MGI:101877]	-0.684624	0.0205074
Tpm1	tropomyosin 1, alpha [Source:MGI Symbol;Acc:MGI:98809]	-0.685449	0.000155358
Tagln	transgelin [Source:MGI Symbol;Acc:MGI:106012]	-0.690334	0.000132877
Kdelc1	KDEL (Lys-Asp-Glu-Leu) containing 1 [Source:MGI Symbol;Acc:MGI:1919300]	-0.694519	0.0499769
Prpf4b	pre-mRNA processing factor 4B [Source:MGI Symbol;Acc:MGI:109584]	-0.694693	0.0338744
Dtnb	dystrobrevin, beta [Source:MGI Symbol;Acc:MGI:1203728]	-0.699295	0.0258844
Lpcat2	lysophosphatidylcholine acyltransferase 2 [Source:MGI Symbol;Acc:MGI:3606214]	-0.699911	0.0229277
Myl9	myosin, light polypeptide 9, regulatory [Source:MGI Symbol;Acc:MGI:2138915]	-0.705317	4.13565e-08
Mecr	mitochondrial trans-2-enoyl-CoA reductase [Source:MGI Symbol;Acc:MGI:1349441]	-0.705506	0.0391189
Foxj3	forkhead box J3 [Source:MGI Symbol;Acc:MGI:2443432]	-0.709705	0.0380357
Zmym4	zinc finger, MYM-type 4 [Source:MGI Symbol;Acc:MGI:1915035]	-0.718644	0.0276271
Gm4631	predicted gene 4631 [Source:MGI Symbol;Acc:MGI:3782813]	-0.719721	0.00168413
AW549877	expressed sequence AW549877 [Source:MGI Symbol;Acc:MGI:2146232]	-0.71996	0.018881
Map3k20	mitogen-activated protein kinase kinase kinase 20 [Source:MGI Symbol;Acc:MGI:2443258]	-0.726141	0.0198681
Pcmtd1	protein-L-isoaspartate (D-aspartate) O-methyltransferase domain containing 1 [Source:MGI Symbol;Acc:MGI:2441773]	-0.727394	0.00206831
Plxna1	plexin A1 [Source:MGI Symbol;Acc:MGI:107685]	-0.730062	0.00937151
Lama3	laminin, alpha 3 [Source:MGI Symbol;Acc:MGI:99909]	-0.734118	0.0170859
Arhgef28	Rho guanine nucleotide exchange factor (GEF) 28 [Source:MGI Symbol;Acc:MGI:1346016]	-0.737977	0.00267102
Vmac	vimentin-type intermediate filament associated coiled-coil protein [Source:MGI Symbol;Acc:MGI:2146912]	-0.738792	0.00910193
Trmt13	tRNA methyltransferase 13 [Source:MGI Symbol;Acc:MGI:1925219]	-0.74473	0.0479026
C3	complement component 3 [Source:MGI Symbol;Acc:MGI:88227]	-0.745277	0.0284401
Crim1	cysteine rich transmembrane BMP regulator 1 (chordin like) [Source:MGI Symbol;Acc:MGI:1354756]	-0.748628	0.0360714
Mecp2	methyl CpG binding protein 2 [Source:MGI Symbol;Acc:MGI:99918]	-0.749512	0.0373829
Pigb	phosphatidylinositol glycan anchor biosynthesis, class B [Source:MGI Symbol;Acc:MGI:1891825]	-0.756036	0.0152581
Xrcc5	X-ray repair complementing defective repair in Chinese hamster cells 5 [Source:MGI Symbol;Acc:MGI:104517]	-0.761446	0.000317636
Igfbp2	insulin-like growth factor binding protein 2 [Source:MGI Symbol;Acc:MGI:96437]	-0.763264	0.000494019
Rgs2	regulator of G-protein signaling 2 [Source:MGI Symbol;Acc:MGI:1098271]	-0.764543	0.0314184
Picalm	phosphatidylinositol binding clathrin assembly protein [Source:MGI Symbol;Acc:MGI:2385902]	-0.7655	0.0290571
Nfia	nuclear factor I/A [Source:MGI Symbol;Acc:MGI:108056]	-0.766201	0.00665381
Cpne3	copine III [Source:MGI Symbol;Acc:MGI:1917818]	-0.783598	0.00735022
Nedd9	neural precursor cell expressed, developmentally down-regulated gene 9 [Source:MGI Symbol;Acc:MGI:97302]	-0.790069	0.0391189
Amer1	APC membrane recruitment 1 [Source:MGI Symbol;Acc:MGI:1919595]	-0.793497	0.0125046
Dst	dystonin [Source:MGI Symbol;Acc:MGI:104627]	-0.794096	0.00145079
Doc2g	double C2, gamma [Source:MGI Symbol;Acc:MGI:1926250]	-0.808602	0.0344568
Acta2	actin, alpha 2, smooth muscle, aorta [Source:MGI Symbol;Acc:MGI:87909]	-0.808945	0.00722139
Trp63	transformation related protein 63 [Source:MGI Symbol;Acc:MGI:1330810]	-0.809613	0.04617
Baz2b	bromodomain adjacent to zinc finger domain, 2B [Source:MGI Symbol;Acc:MGI:2442782]	-0.811381	0.00145748
Tgfbi	transforming growth factor, beta induced [Source:MGI Symbol;Acc:MGI:99959]	-0.811874	0.0146649
Chd9	chromodomain helicase DNA binding protein 9 [Source:MGI Symbol;Acc:MGI:1924001]	-0.814193	8.14084e-06
Mdm4	transformed mouse 3T3 cell double minute 4 [Source:MGI Symbol;Acc:MGI:107934]	-0.814863	0.0275369
Plxdc2	plexin domain containing 2 [Source:MGI Symbol;Acc:MGI:1914698]	-0.816758	0.00830628
Sh3d19	SH3 domain protein D19 [Source:MGI Symbol;Acc:MGI:1350923]	-0.816868	0.0428867
Limk2	LIM motif-containing protein kinase 2 [Source:MGI Symbol;Acc:MGI:1197517]	-0.817708	0.0126825
Tgfb1i1	transforming growth factor beta 1 induced transcript 1 [Source:MGI Symbol;Acc:MGI:102784]	-0.825894	0.016688
Pmp22	peripheral myelin protein 22 [Source:MGI Symbol;Acc:MGI:97631]	-0.829821	0.0123582
Mettl22	methyltransferase like 22 [Source:MGI Symbol;Acc:MGI:2384301]	-0.831247	0.00464329
Ilf3	interleukin enhancer binding factor 3 [Source:MGI Symbol;Acc:MGI:1339973]	-0.834316	0.00557478
Npr2	natriuretic peptide receptor 2 [Source:MGI Symbol;Acc:MGI:97372]	-0.844201	0.0107024
Plxnb1	plexin B1 [Source:MGI Symbol;Acc:MGI:2154238]	-0.844451	0.00820449
Nisch	nischarin [Source:MGI Symbol;Acc:MGI:1928323]	-0.845115	0.025343
Zfp783	zinc finger protein 783 [Source:MGI Symbol;Acc:MGI:3040704]	-0.845805	0.0488139
Nrip1	nuclear receptor interacting protein 1 [Source:MGI Symbol;Acc:MGI:1315213]	-0.847418	0.0125747
Slc7a6os	solute carrier family 7, member 6 opposite strand [Source:MGI Symbol;Acc:MGI:1916951]	-0.847728	0.016688
Glo1	glyoxalase 1 [Source:MGI Symbol;Acc:MGI:95742]	-0.851654	0.000458812
Prrc2b	proline-rich coiled-coil 2B [Source:MGI Symbol;Acc:MGI:1923304]	-0.856293	0.0214308
Rassf1	Ras association (RalGDS/AF-6) domain family member 1 [Source:MGI Symbol;Acc:MGI:1928386]	-0.856505	0.0229277
Gamt	guanidinoacetate methyltransferase [Source:MGI Symbol;Acc:MGI:1098221]	-0.858325	0.0440303
Rgma	repulsive guidance molecule family member A [Source:MGI Symbol;Acc:MGI:2679262]	-0.85921	0.0485717
Nfat5	nuclear factor of activated T cells 5 [Source:MGI Symbol;Acc:MGI:1859333]	-0.860445	2.24357e-05
Myo10	myosin X [Source:MGI Symbol;Acc:MGI:107716]	-0.860476	0.0034466
Szt2	seizure threshold 2 [Source:MGI Symbol;Acc:MGI:3033336]	-0.865537	0.0137449
Cuedc1	CUE domain containing 1 [Source:MGI Symbol;Acc:MGI:2144281]	-0.865892	0.00842862
Nprl3	nitrogen permease regulator-like 3 [Source:MGI Symbol;Acc:MGI:109258]	-0.866263	0.0239543
Fez2	fasciculation and elongation protein zeta 2 (zygin II) [Source:MGI Symbol;Acc:MGI:2675856]	-0.871705	0.0162727
Mga	MAX gene associated [Source:MGI Symbol;Acc:MGI:1352483]	-0.879258	0.0123582
Ermard	ER membrane associated RNA degradation [Source:MGI Symbol;Acc:MGI:1917317]	-0.882474	3.17942e-05
Itch	itchy, E3 ubiquitin protein ligase [Source:MGI Symbol;Acc:MGI:1202301]	-0.887182	0.000128295
Pdpn	podoplanin [Source:MGI Symbol;Acc:MGI:103098]	-0.891393	0.000145451
Plscr2	phospholipid scramblase 2 [Source:MGI Symbol;Acc:MGI:1270860]	-0.892053	0.00778334
Gtf3c1	general transcription factor III C 1 [Source:MGI Symbol;Acc:MGI:107887]	-0.892399	0.00284016
Afap1	actin filament associated protein 1 [Source:MGI Symbol;Acc:MGI:1917542]	-0.89246	0.0216135
Echdc2	enoyl Coenzyme A hydratase domain containing 2 [Source:MGI Symbol;Acc:MGI:1289238]	-0.894976	0.0419837
Cd99l2	CD99 antigen-like 2 [Source:MGI Symbol;Acc:MGI:2177151]	-0.89557	0.00498991
Ptprz1	protein tyrosine phosphatase, receptor type Z, polypeptide 1 [Source:MGI Symbol;Acc:MGI:97816]	-0.908579	0.0123582
Atp8a1	ATPase, aminophospholipid transporter (APLT), class I, type 8A, member 1 [Source:MGI Symbol;Acc:MGI:1330848]	-0.91036	0.0265874
Fam193b	family with sequence similarity 193, member B [Source:MGI Symbol;Acc:MGI:2385851]	-0.91841	0.000137615
Sparc	secreted acidic cysteine rich glycoprotein [Source:MGI Symbol;Acc:MGI:98373]	-0.919251	1.06469e-12
Gm8113	predicted gene 8113 [Source:MGI Symbol;Acc:MGI:3648791]	-0.920668	0.0270048
Rcn3	reticulocalbin 3, EF-hand calcium binding domain [Source:MGI Symbol;Acc:MGI:1277122]	-0.920784	0.0483989
Susd4	sushi domain containing 4 [Source:MGI Symbol;Acc:MGI:2138351]	-0.926572	0.00308053
Etl4	enhancer trap locus 4 [Source:MGI Symbol;Acc:MGI:95454]	-0.929588	0.0344979
Qsox1	quiescin Q6 sulfhydryl oxidase 1 [Source:MGI Symbol;Acc:MGI:1330818]	-0.930104	0.000252629
Rapgef6	Rap guanine nucleotide exchange factor (GEF) 6 [Source:MGI Symbol;Acc:MGI:2384761]	-0.934993	0.0350841
Akr1b10	aldo-keto reductase family 1, member B10 (aldose reductase) [Source:MGI Symbol;Acc:MGI:1915111]	-0.935286	0.00846848
Adamts10	a disintegrin-like and metallopeptidase (reprolysin type) with thrombospondin type 1 motif, 10 [Source:MGI Symbol;Acc:MGI:2449112]	-0.938338	0.00665114
Nrbp2	nuclear receptor binding protein 2 [Source:MGI Symbol;Acc:MGI:2385017]	-0.941683	0.00956317
AC153954.1		-0.941772	0.00728198
B4gat1	beta-1,4-glucuronyltransferase 1 [Source:MGI Symbol;Acc:MGI:1919680]	-0.943483	0.0166646
Suco	SUN domain containing ossification factor [Source:MGI Symbol;Acc:MGI:2138346]	-0.951451	0.0394584
Ccnt2	cyclin T2 [Source:MGI Symbol;Acc:MGI:1920199]	-0.95523	0.0025008
Trmt1	tRNA methyltransferase 1 [Source:MGI Symbol;Acc:MGI:1289155]	-0.96335	0.0136545
Arhgef25	Rho guanine nucleotide exchange factor (GEF) 25 [Source:MGI Symbol;Acc:MGI:1277173]	-0.963783	0.0373829
Cdc42ep5	CDC42 effector protein (Rho GTPase binding) 5 [Source:MGI Symbol;Acc:MGI:1929745]	-0.964035	0.0169343
Cacnb1	calcium channel, voltage-dependent, beta 1 subunit [Source:MGI Symbol;Acc:MGI:102522]	-0.9763	0.0405871
Agbl5	ATP/GTP binding protein-like 5 [Source:MGI Symbol;Acc:MGI:2441745]	-0.979719	0.0301093
Fry	FRY microtubule binding protein [Source:MGI Symbol;Acc:MGI:2443895]	-0.980996	0.0347983
Acsf2	acyl-CoA synthetase family member 2 [Source:MGI Symbol;Acc:MGI:2388287]	-0.981565	0.0394834
Arhgap26	Rho GTPase activating protein 26 [Source:MGI Symbol;Acc:MGI:1918552]	-0.986927	0.0182586
Telo2	telomere maintenance 2 [Source:MGI Symbol;Acc:MGI:1918968]	-0.991054	0.000487959
Map4k5	mitogen-activated protein kinase kinase kinase kinase 5 [Source:MGI Symbol;Acc:MGI:1925503]	-0.993158	0.000772742
Speg	SPEG complex locus [Source:MGI Symbol;Acc:MGI:109282]	-1.00261	0.00748953
Fam114a1	family with sequence similarity 114, member A1 [Source:MGI Symbol;Acc:MGI:1915553]	-1.00473	0.041529
Gpx8	glutathione peroxidase 8 (putative) [Source:MGI Symbol;Acc:MGI:1916840]	-1.00724	0.0313147
Tns4	tensin 4 [Source:MGI Symbol;Acc:MGI:2144377]	-1.02423	0.0202321
Vsnl1	visinin-like 1 [Source:MGI Symbol;Acc:MGI:1349453]	-1.0276	0.0159218
Selenoo	selenoprotein O [Source:MGI Symbol;Acc:MGI:1919007]	-1.02839	0.0309028
Mus81	MUS81 structure-specific endonuclease subunit [Source:MGI Symbol;Acc:MGI:1918961]	-1.0318	0.0106095
Ttc4	tetratricopeptide repeat domain 4 [Source:MGI Symbol;Acc:MGI:1919604]	-1.04381	0.0478808
Serping1	serine (or cysteine) peptidase inhibitor, clade G, member 1 [Source:MGI Symbol;Acc:MGI:894696]	-1.04633	0.0276271
Nlrc5	NLR family, CARD domain containing 5 [Source:MGI Symbol;Acc:MGI:3612191]	-1.05131	0.0448577
Itpr2	inositol 1,4,5-triphosphate receptor 2 [Source:MGI Symbol;Acc:MGI:99418]	-1.05134	0.0344545
Cxcl12	chemokine (C-X-C motif) ligand 12 [Source:MGI Symbol;Acc:MGI:103556]	-1.06078	0.0357035
Limch1	LIM and calponin homology domains 1 [Source:MGI Symbol;Acc:MGI:1924819]	-1.06444	0.0330014
Btbd9	BTB (POZ) domain containing 9 [Source:MGI Symbol;Acc:MGI:1916625]	-1.06641	0.00661346
Erc1	ELKS/RAB6-interacting/CAST family member 1 [Source:MGI Symbol;Acc:MGI:2151013]	-1.0719	0.00144081
Unc119	unc-119 lipid binding chaperone [Source:MGI Symbol;Acc:MGI:1328357]	-1.07725	0.0361781
Ahnak2	AHNAK nucleoprotein 2 [Source:MGI Symbol;Acc:MGI:2144831]	-1.08012	0.0276002
Rc3h1	RING CCCH (C3H) domains 1 [Source:MGI Symbol;Acc:MGI:2685397]	-1.08975	0.0373829
Afmid	arylformamidase [Source:MGI Symbol;Acc:MGI:2448704]	-1.09043	0.0184195
4932438A13Rik	RIKEN cDNA 4932438A13 gene [Source:MGI Symbol;Acc:MGI:2444631]	-1.10119	0.00611346
Cnksr3	Cnksr family member 3 [Source:MGI Symbol;Acc:MGI:2674130]	-1.10254	0.010487
Ocrl	OCRL, inositol polyphosphate-5-phosphatase [Source:MGI Symbol;Acc:MGI:109589]	-1.10835	0.00023459
Setd7	SET domain containing (lysine methyltransferase) 7 [Source:MGI Symbol;Acc:MGI:1920501]	-1.10947	0.000964237
Bcl11a	B cell CLL/lymphoma 11A (zinc finger protein) [Source:MGI Symbol;Acc:MGI:106190]	-1.11443	0.0436685
Clasrp	CLK4-associating serine/arginine rich protein [Source:MGI Symbol;Acc:MGI:1855695]	-1.11684	0.00296516
Sgsm2	small G protein signaling modulator 2 [Source:MGI Symbol;Acc:MGI:2144695]	-1.11904	0.0251106
Nin	ninein [Source:MGI Symbol;Acc:MGI:105108]	-1.12948	0.0182451
Synm	synemin, intermediate filament protein [Source:MGI Symbol;Acc:MGI:2661187]	-1.13363	0.0158655
Sulf1	sulfatase 1 [Source:MGI Symbol;Acc:MGI:2138563]	-1.14452	0.0018296
Gfra4	glial cell line derived neurotrophic factor family receptor alpha 4 [Source:MGI Symbol;Acc:MGI:1341873]	-1.14972	0.00958042
Tmem191c	transmembrane protein 191C [Source:MGI Symbol;Acc:MGI:107238]	-1.15044	0.0108618
Scarf2	scavenger receptor class F, member 2 [Source:MGI Symbol;Acc:MGI:1858430]	-1.1525	0.0020121
Rreb1	ras responsive element binding protein 1 [Source:MGI Symbol;Acc:MGI:2443664]	-1.16303	0.000772742
Bcl2	B cell leukemia/lymphoma 2 [Source:MGI Symbol;Acc:MGI:88138]	-1.16347	0.0182488
Tspan9	tetraspanin 9 [Source:MGI Symbol;Acc:MGI:1924558]	-1.17156	0.0318189
Runx1	runt related transcription factor 1 [Source:MGI Symbol;Acc:MGI:99852]	-1.17447	0.00273001
Pign	phosphatidylinositol glycan anchor biosynthesis, class N [Source:MGI Symbol;Acc:MGI:1351629]	-1.17732	0.0130922
Cntln	centlein, centrosomal protein [Source:MGI Symbol;Acc:MGI:2443104]	-1.18566	0.0069498
Cpxm1	carboxypeptidase X 1 (M14 family) [Source:MGI Symbol;Acc:MGI:1934569]	-1.19672	0.0037288
Zc3h11a	zinc finger CCCH type containing 11A [Source:MGI Symbol;Acc:MGI:1917829]	-1.20421	2.80975e-09
Prpf3	pre-mRNA processing factor 3 [Source:MGI Symbol;Acc:MGI:1918017]	-1.20976	0.0429001
P4ha3	procollagen-proline, 2-oxoglutarate 4-dioxygenase (proline 4-hydroxylase), alpha polypeptide III [Source:MGI Symbol;Acc:MGI:2444049]	-1.21913	0.031919
Abl2	v-abl Abelson murine leukemia viral oncogene 2 (arg, Abelson-related gene) [Source:MGI Symbol;Acc:MGI:87860]	-1.22423	0.0473194
Smoc2	SPARC related modular calcium binding 2 [Source:MGI Symbol;Acc:MGI:1929881]	-1.23773	0.0174414
Ercc6l2	excision repair cross-complementing rodent repair deficiency, complementation group 6 like 2 [Source:MGI Symbol;Acc:MGI:1923501]	-1.25444	0.00900582
Frmd4a	FERM domain containing 4A [Source:MGI Symbol;Acc:MGI:1919850]	-1.264	0.0088857
Kctd4	potassium channel tetramerisation domain containing 4 [Source:MGI Symbol;Acc:MGI:1914766]	-1.27658	1.54384e-05
Sult5a1	sulfotransferase family 5A, member 1 [Source:MGI Symbol;Acc:MGI:1931463]	-1.311	0.000315773
Papd5	PAP associated domain containing 5 [Source:MGI Symbol;Acc:MGI:1917820]	-1.3185	0.0163148
Scn2b	sodium channel, voltage-gated, type II, beta [Source:MGI Symbol;Acc:MGI:106921]	-1.31862	0.0205071
BC028528	cDNA sequence BC028528 [Source:MGI Symbol;Acc:MGI:2385885]	-1.32031	0.0468126
Aak1	AP2 associated kinase 1 [Source:MGI Symbol;Acc:MGI:1098687]	-1.3221	0.0145847
Cyr61	cysteine rich protein 61 [Source:MGI Symbol;Acc:MGI:88613]	-1.34183	0.0150608
Dpp6	dipeptidylpeptidase 6 [Source:MGI Symbol;Acc:MGI:94921]	-1.36555	0.0394823
Chrd	chordin [Source:MGI Symbol;Acc:MGI:1313268]	-1.37081	0.0414016
Hgsnat	heparan-alpha-glucosaminide N-acetyltransferase [Source:MGI Symbol;Acc:MGI:1196297]	-1.37084	0.00183925
Raph1	Ras association (RalGDS/AF-6) and pleckstrin homology domains 1 [Source:MGI Symbol;Acc:MGI:1924550]	-1.37582	0.00908606
Eif2ak4	eukaryotic translation initiation factor 2 alpha kinase 4 [Source:MGI Symbol;Acc:MGI:1353427]	-1.39417	2.72012e-06
Slc4a4	solute carrier family 4 (anion exchanger), member 4 [Source:MGI Symbol;Acc:MGI:1927555]	-1.40784	0.00665946
Tada2a	transcriptional adaptor 2A [Source:MGI Symbol;Acc:MGI:2144471]	-1.43075	0.0460036
Fzd2	frizzled class receptor 2 [Source:MGI Symbol;Acc:MGI:1888513]	-1.43366	7.06408e-11
Trpm3	transient receptor potential cation channel, subfamily M, member 3 [Source:MGI Symbol;Acc:MGI:2443101]	-1.45357	0.0327718
Hoxa3	homeobox A3 [Source:MGI Symbol;Acc:MGI:96175]	-1.45987	0.0204417
Btg2	B cell translocation gene 2, anti-proliferative [Source:MGI Symbol;Acc:MGI:108384]	-1.49257	7.87115e-05
D630003M21Rik	RIKEN cDNA D630003M21 gene [Source:MGI Symbol;Acc:MGI:3606579]	-1.49354	0.00548847
Sprr2a2	small proline-rich protein 2A2 [Source:MGI Symbol;Acc:MGI:3845026]	-1.50088	6.57332e-10
Gm21887	predicted gene, 21887 [Source:MGI Symbol;Acc:MGI:5434051]	-1.52311	0.034475
Lmod1	leiomodin 1 (smooth muscle) [Source:MGI Symbol;Acc:MGI:2135671]	-1.55944	0.0467639
Spon2	spondin 2, extracellular matrix protein [Source:MGI Symbol;Acc:MGI:1923724]	-1.56423	0.0228113
Nos1	nitric oxide synthase 1, neuronal [Source:MGI Symbol;Acc:MGI:97360]	-1.59409	0.0269923
H2-Q6	histocompatibility 2, Q region locus 6 [Source:MGI Symbol;Acc:MGI:95935]	-1.60981	1.51857e-11
Erdr1	erythroid differentiation regulator 1 [Source:MGI Symbol;Acc:MGI:2384747]	-1.62768	2.4055e-06
Gm15280	predicted gene 15280 [Source:MGI Symbol;Acc:MGI:3826554]	-1.63057	0.00593157
Sprr2a3	small proline-rich protein 2A3 [Source:MGI Symbol;Acc:MGI:3845028]	-1.64652	2.78468e-09
H2-Q7	histocompatibility 2, Q region locus 7 [Source:MGI Symbol;Acc:MGI:95936]	-1.65438	1.6157e-17
H2-T10	histocompatibility 2, T region locus 10 [Source:MGI Symbol;Acc:MGI:95942]	-1.68039	0.00014401
Gm9747	predicted gene 9747 [Source:MGI Symbol;Acc:MGI:3710571]	-1.68467	0.0106717
Tab3	TGF-beta activated kinase 1/MAP3K7 binding protein 3 [Source:MGI Symbol;Acc:MGI:1913974]	-1.73003	0.024653
Gm19684	predicted gene, 19684 [Source:MGI Symbol;Acc:MGI:5011869]	-1.84687	7.78374e-05
Mtr	5-methyltetrahydrofolate-homocysteine methyltransferase [Source:MGI Symbol;Acc:MGI:894292]	-1.91195	0.000315838
Slc47a1	solute carrier family 47, member 1 [Source:MGI Symbol;Acc:MGI:1914723]	-1.99249	0.00152176
Zfp9	zinc finger protein 9 [Source:MGI Symbol;Acc:MGI:99210]	-2.05048	0.00017617
Cep85	centrosomal protein 85 [Source:MGI Symbol;Acc:MGI:1917262]	-2.05773	1.65109e-07
AC130211.2		-2.09729	0.00530394
AC154630.1		-2.11894	0.0432363
Gm10600	predicted gene 10600 [Source:MGI Symbol;Acc:MGI:3710628]	-2.39565	0.00520824
Begain	brain-enriched guanylate kinase-associated [Source:MGI Symbol;Acc:MGI:3044626]	-2.52275	0.00107476
Gm5859	predicted pseudogene 5859 [Source:MGI Symbol;Acc:MGI:3704096]	-2.63188	3.82053e-07
Pim1	proviral integration site 1 [Source:MGI Symbol;Acc:MGI:97584]	-2.98434	2.13218e-20
Kcne4	potassium voltage-gated channel, Isk-related subfamily, gene 4 [Source:MGI Symbol;Acc:MGI:1891125]	-3.20304	0.0150815
Hmga1-rs1	high mobility group AT-hook I, related sequence 1 [Source:MGI Symbol;Acc:MGI:96161]	-3.41216	1.63491e-14
Gm14292	predicted gene 14292 [Source:MGI Symbol;Acc:MGI:3649964]	-3.86398	0.00671279
Olfr1418	olfactory receptor 1418 [Source:MGI Symbol;Acc:MGI:3031252]	-4.1296	0.00531308
Gm8810	predicted gene 8810 [Source:MGI Symbol;Acc:MGI:3779814]	-4.23902	0.000780504
Rps2-ps10	ribosomal protein S2, pseudogene 10 [Source:MGI Symbol;Acc:MGI:3645604]	-4.29163	2.91786e-15
Gm4742	predicted gene 4742 [Source:MGI Symbol;Acc:MGI:3645661]	-5.57209	1.93747e-08
Rps2-ps6	ribosomal protein S2, pseudogene 6 [Source:MGI Symbol;Acc:MGI:3644876]	-5.82877	1.99427e-11
Gm15487	predicted gene 15487 [Source:MGI Symbol;Acc:MGI:3709610]	-7.63321	1.84319e-31
Gm13443	predicted gene 13443 [Source:MGI Symbol;Acc:MGI:3649615]	-7.65257	1.28463e-17
Gm9825	predicted gene 9825 [Source:MGI Symbol;Acc:MGI:3708729]	-9.18971	1.0379e-29

## Sheet: cTEC_WT vs cTEC_AB0
Supplementary Table 3	Differentially expressed genes between WT and Aβ0/0 cTEC
Gene Name	Description	log2FoldChange	FDR
Plac9b	placenta specific 9b [Source:MGI Symbol;Acc:MGI:3711222]	6.72547	6.79175e-17
Scgb3a1	secretoglobin, family 3A, member 1 [Source:MGI Symbol;Acc:MGI:1915912]	6.1732	1.64501e-08
Gm12222	predicted gene 12222 [Source:MGI Symbol;Acc:MGI:3649523]	5.83453	5.65261e-08
Iglc3	immunoglobulin lambda constant 3 [Source:MGI Symbol;Acc:MGI:99886]	5.58537	4.68896e-11
1110017D15Rik	RIKEN cDNA 1110017D15 gene [Source:MGI Symbol;Acc:MGI:1920971]	5.58168	2.53513e-09
Pla1a	phospholipase A1 member A [Source:MGI Symbol;Acc:MGI:1934677]	5.52542	1.61156e-11
Adgb	androglobin [Source:MGI Symbol;Acc:MGI:3605549]	5.22699	2.02027e-09
Sox18	SRY (sex determining region Y)-box 18 [Source:MGI Symbol;Acc:MGI:103559]	5.17828	1.75614e-09
Vnn3	vanin 3 [Source:MGI Symbol;Acc:MGI:1347055]	5.1149	1.1079e-08
Hal	histidine ammonia lyase [Source:MGI Symbol;Acc:MGI:96010]	5.06098	1.39699e-18
Iglv1	immunoglobulin lambda variable 1 [Source:MGI Symbol;Acc:MGI:96530]	5.03752	0.000858705
Rbp4	retinol binding protein 4, plasma [Source:MGI Symbol;Acc:MGI:97879]	5.03064	9.05304e-08
C1qtnf5	C1q and tumor necrosis factor related protein 5 [Source:MGI Symbol;Acc:MGI:2385958]	4.9326	0.000779137
Rnase1	ribonuclease, RNase A family, 1 (pancreatic) [Source:MGI Symbol;Acc:MGI:97919]	4.82262	7.56373e-10
Ifi207	interferon activated gene 207 [Source:MGI Symbol;Acc:MGI:2138302]	4.77279	0.000517435
Fam47e	family with sequence similarity 47, member E [Source:MGI Symbol;Acc:MGI:2686227]	4.64729	0.000499869
Prrx1	paired related homeobox 1 [Source:MGI Symbol;Acc:MGI:97712]	4.60537	2.76402e-07
Kcne4	potassium voltage-gated channel, Isk-related subfamily, gene 4 [Source:MGI Symbol;Acc:MGI:1891125]	4.5043	0.000420397
Wnt11	wingless-type MMTV integration site family, member 11 [Source:MGI Symbol;Acc:MGI:101948]	4.43782	0.00103384
Smtnl1	smoothelin-like 1 [Source:MGI Symbol;Acc:MGI:1915928]	4.43095	6.77536e-06
P2rx5	purinergic receptor P2X, ligand-gated ion channel, 5 [Source:MGI Symbol;Acc:MGI:2137026]	4.35405	5.42359e-05
Odf3b	outer dense fiber of sperm tails 3B [Source:MGI Symbol;Acc:MGI:1917363]	4.33872	5.1369e-05
Lrriq1	leucine-rich repeats and IQ motif containing 1 [Source:MGI Symbol;Acc:MGI:1922228]	4.32518	0.000583221
Grip2	glutamate receptor interacting protein 2 [Source:MGI Symbol;Acc:MGI:2681173]	4.27864	0.000354678
Mlf1	myeloid leukemia factor 1 [Source:MGI Symbol;Acc:MGI:1341819]	4.24214	0.000174465
Apobr	apolipoprotein B receptor [Source:MGI Symbol;Acc:MGI:2176230]	4.21183	0.000148343
Aoc1	amine oxidase, copper-containing 1 [Source:MGI Symbol;Acc:MGI:1923757]	4.17598	4.61986e-07
Csmd1	CUB and Sushi multiple domains 1 [Source:MGI Symbol;Acc:MGI:2137383]	4.16564	9.06388e-11
Gm9780	predicted gene 9780 [Source:MGI Symbol;Acc:MGI:3710532]	4.01999	0.0136206
Tcte1	t-complex-associated testis expressed 1 [Source:MGI Symbol;Acc:MGI:98640]	3.99165	0.0037729
Pdgfrb	platelet derived growth factor receptor, beta polypeptide [Source:MGI Symbol;Acc:MGI:97531]	3.98056	0.0121474
Ccl9	chemokine (C-C motif) ligand 9 [Source:MGI Symbol;Acc:MGI:104533]	3.94183	7.87731e-10
Insm1	insulinoma-associated 1 [Source:MGI Symbol;Acc:MGI:1859980]	3.86739	6.05919e-11
Scgb1a1	secretoglobin, family 1A, member 1 (uteroglobin) [Source:MGI Symbol;Acc:MGI:98919]	3.79607	0.0057504
Spx	spexin hormone [Source:MGI Symbol;Acc:MGI:2442262]	3.72493	0.00952551
Tbx15	T-box 15 [Source:MGI Symbol;Acc:MGI:1277234]	3.70803	0.000385
Adamts13	a disintegrin-like and metallopeptidase (reprolysin type) with thrombospondin type 1 motif, 13 [Source:MGI Symbol;Acc:MGI:2685556]	3.65609	7.80736e-05
Tmem212	transmembrane protein 212 [Source:MGI Symbol;Acc:MGI:2685410]	3.63305	0.0410819
Gpr174	G protein-coupled receptor 174 [Source:MGI Symbol;Acc:MGI:2685222]	3.60069	9.36143e-05
Slamf7	SLAM family member 7 [Source:MGI Symbol;Acc:MGI:1922595]	3.53013	0.0365619
Fgfr4	fibroblast growth factor receptor 4 [Source:MGI Symbol;Acc:MGI:95525]	3.51438	0.0116656
Ccl22	chemokine (C-C motif) ligand 22 [Source:MGI Symbol;Acc:MGI:1306779]	3.43521	0.0131054
Dnah6	dynein, axonemal, heavy chain 6 [Source:MGI Symbol;Acc:MGI:107744]	3.42096	0.0433439
Slc6a20a	solute carrier family 6 (neurotransmitter transporter), member 20A [Source:MGI Symbol;Acc:MGI:2143217]	3.40893	0.000731878
Wfdc21	WAP four-disulfide core domain 21 [Source:MGI Symbol;Acc:MGI:1913357]	3.39688	0.00323514
Cysltr1	cysteinyl leukotriene receptor 1 [Source:MGI Symbol;Acc:MGI:1926218]	3.36369	0.0383397
Slc6a7	solute carrier family 6 (neurotransmitter transporter, L-proline), member 7 [Source:MGI Symbol;Acc:MGI:2147363]	3.35674	0.0115274
Serpina7	serine (or cysteine) peptidase inhibitor, clade A (alpha-1 antiproteinase, antitrypsin), member 7 [Source:MGI Symbol;Acc:MGI:3041197]	3.29766	0.0410479
Hlx	H2.0-like homeobox [Source:MGI Symbol;Acc:MGI:96109]	3.29175	0.0237512
Wfdc17	WAP four-disulfide core domain 17 [Source:MGI Symbol;Acc:MGI:3649773]	3.28091	0.00535935
Faim2	Fas apoptotic inhibitory molecule 2 [Source:MGI Symbol;Acc:MGI:1919643]	3.27922	0.0429032
Calca	calcitonin/calcitonin-related polypeptide, alpha [Source:MGI Symbol;Acc:MGI:2151253]	3.2754	0.000245156
Cftr	cystic fibrosis transmembrane conductance regulator [Source:MGI Symbol;Acc:MGI:88388]	3.2732	0.0115274
Cybb	cytochrome b-245, beta polypeptide [Source:MGI Symbol;Acc:MGI:88574]	3.26741	0.0221335
Cd68	CD68 antigen [Source:MGI Symbol;Acc:MGI:88342]	3.26554	0.0434942
Slc2a6	solute carrier family 2 (facilitated glucose transporter), member 6 [Source:MGI Symbol;Acc:MGI:2443286]	3.25752	0.0145332
Fgd5	FYVE, RhoGEF and PH domain containing 5 [Source:MGI Symbol;Acc:MGI:2443369]	3.14195	0.000146566
Ndnf	neuron-derived neurotrophic factor [Source:MGI Symbol;Acc:MGI:1915419]	3.11304	0.0439352
Klk1b16	kallikrein 1-related peptidase b16 [Source:MGI Symbol;Acc:MGI:891982]	3.08165	0.0199554
Slc6a2	solute carrier family 6 (neurotransmitter transporter, noradrenalin), member 2 [Source:MGI Symbol;Acc:MGI:1270850]	2.97055	0.0102229
Nos2	nitric oxide synthase 2, inducible [Source:MGI Symbol;Acc:MGI:97361]	2.96276	0.0101487
Tnfrsf9	tumor necrosis factor receptor superfamily, member 9 [Source:MGI Symbol;Acc:MGI:1101059]	2.92372	0.0387351
Aire	autoimmune regulator (autoimmune polyendocrinopathy candidiasis ectodermal dystrophy) [Source:MGI Symbol;Acc:MGI:1338803]	2.91851	1.59542e-05
Abcc9	ATP-binding cassette, sub-family C (CFTR/MRP), member 9 [Source:MGI Symbol;Acc:MGI:1352630]	2.90674	0.02369
Runx1t1	runt-related transcription factor 1; translocated to, 1 (cyclin D-related) [Source:MGI Symbol;Acc:MGI:104793]	2.9016	0.04715
Tiam2	T cell lymphoma invasion and metastasis 2 [Source:MGI Symbol;Acc:MGI:1344338]	2.88321	0.0168622
Rgs5	regulator of G-protein signaling 5 [Source:MGI Symbol;Acc:MGI:1098434]	2.84766	1.29642e-05
Apoa1	apolipoprotein A-I [Source:MGI Symbol;Acc:MGI:88049]	2.83245	0.00154473
Ctla2a	cytotoxic T lymphocyte-associated protein 2 alpha [Source:MGI Symbol;Acc:MGI:88554]	2.77294	0.00783248
Kcnq3	potassium voltage-gated channel, subfamily Q, member 3 [Source:MGI Symbol;Acc:MGI:1336181]	2.75823	0.00050591
Slc34a2	solute carrier family 34 (sodium phosphate), member 2 [Source:MGI Symbol;Acc:MGI:1342284]	2.6995	4.37311e-08
Tnfaip6	tumor necrosis factor alpha induced protein 6 [Source:MGI Symbol;Acc:MGI:1195266]	2.69326	0.0241959
Prlr	prolactin receptor [Source:MGI Symbol;Acc:MGI:97763]	2.66307	0.00857907
Zfp945	zinc finger protein 945 [Source:MGI Symbol;Acc:MGI:2445132]	2.6311	4.2977e-12
Dach2	dachshund 2 (Drosophila) [Source:MGI Symbol;Acc:MGI:1890446]	2.60395	0.00893629
Olfr920	olfactory receptor 920 [Source:MGI Symbol;Acc:MGI:3030754]	2.59504	0.0165718
Prkag3	protein kinase, AMP-activated, gamma 3 non-catatlytic subunit [Source:MGI Symbol;Acc:MGI:1891343]	2.59421	0.0340346
Bcl2a1d	B cell leukemia/lymphoma 2 related protein A1d [Source:MGI Symbol;Acc:MGI:1278325]	2.5454	0.0249071
Akap6	A kinase (PRKA) anchor protein 6 [Source:MGI Symbol;Acc:MGI:3050566]	2.43863	0.0237512
Btnl9	butyrophilin-like 9 [Source:MGI Symbol;Acc:MGI:2442439]	2.3244	0.00050591
Trim63	tripartite motif-containing 63 [Source:MGI Symbol;Acc:MGI:2447992]	2.29463	0.0103477
Zfp976	zinc finger protein 976 [Source:MGI Symbol;Acc:MGI:3036263]	2.22988	0.0434942
Syt11	synaptotagmin XI [Source:MGI Symbol;Acc:MGI:1859547]	2.21086	0.0434942
Skint4	selection and upkeep of intraepithelial T cells 4 [Source:MGI Symbol;Acc:MGI:2444425]	2.19133	0.00967007
Plvap	plasmalemma vesicle associated protein [Source:MGI Symbol;Acc:MGI:1890497]	2.07586	0.0174182
Aqp7	aquaporin 7 [Source:MGI Symbol;Acc:MGI:1314647]	2.02232	0.00077597
Sncg	synuclein, gamma [Source:MGI Symbol;Acc:MGI:1298397]	2.01489	0.0225518
Zfp521	zinc finger protein 521 [Source:MGI Symbol;Acc:MGI:95459]	1.89711	0.0427903
Ncf1	neutrophil cytosolic factor 1 [Source:MGI Symbol;Acc:MGI:97283]	1.78584	0.031751
Acrbp	proacrosin binding protein [Source:MGI Symbol;Acc:MGI:1859515]	1.74846	0.00262191
Hdc	histidine decarboxylase [Source:MGI Symbol;Acc:MGI:96062]	1.71646	0.0387351
Col3a1	collagen, type III, alpha 1 [Source:MGI Symbol;Acc:MGI:88453]	1.69591	0.0291323
Ccl11	chemokine (C-C motif) ligand 11 [Source:MGI Symbol;Acc:MGI:103576]	1.66402	0.00425139
Pak1	p21 protein (Cdc42/Rac)-activated kinase 1 [Source:MGI Symbol;Acc:MGI:1339975]	1.63489	0.00106802
Oas3	2'-5' oligoadenylate synthetase 3 [Source:MGI Symbol;Acc:MGI:2180850]	1.63446	4.82548e-10
Grp	gastrin releasing peptide [Source:MGI Symbol;Acc:MGI:95833]	1.60289	0.0011292
CR974586.5		1.47554	0.00783248
H2-Ab1	histocompatibility 2, class II antigen A, beta 1 [Source:MGI Symbol;Acc:MGI:103070]	1.42592	3.01817e-09
Lhpp	phospholysine phosphohistidine inorganic pyrophosphate phosphatase [Source:MGI Symbol;Acc:MGI:1923679]	1.41303	0.0289953
Hmga1	high mobility group AT-hook 1 [Source:MGI Symbol;Acc:MGI:96160]	1.35085	0.000858705
Gm11346	predicted gene 11346 [Source:MGI Symbol;Acc:MGI:1923274]	1.33477	0.03891
Bcl2a1b	B cell leukemia/lymphoma 2 related protein A1b [Source:MGI Symbol;Acc:MGI:1278326]	1.28096	0.0289953
Tmem254b	transmembrane protein 254b [Source:MGI Symbol;Acc:MGI:3710397]	1.1723	0.00242589
Sik1	salt inducible kinase 1 [Source:MGI Symbol;Acc:MGI:104754]	1.05431	1.76333e-06
Eln	elastin [Source:MGI Symbol;Acc:MGI:95317]	0.988929	0.0226193
H2-M3	histocompatibility 2, M region locus 3 [Source:MGI Symbol;Acc:MGI:95915]	0.870913	0.00262497
Fbxw7	F-box and WD-40 domain protein 7 [Source:MGI Symbol;Acc:MGI:1354695]	0.829585	0.0037729
Trmt10a	tRNA methyltransferase 10A [Source:MGI Symbol;Acc:MGI:1920421]	0.764975	0.0289763
Ptges	prostaglandin E synthase [Source:MGI Symbol;Acc:MGI:1927593]	0.722577	0.0301793
Prpf40a	pre-mRNA processing factor 40A [Source:MGI Symbol;Acc:MGI:1860512]	-0.407506	0.0237512
Adi1	acireductone dioxygenase 1 [Source:MGI Symbol;Acc:MGI:2144929]	-0.433165	0.0411791
Kars	lysyl-tRNA synthetase [Source:MGI Symbol;Acc:MGI:1934754]	-0.461105	0.0419592
Eif4a1	eukaryotic translation initiation factor 4A1 [Source:MGI Symbol;Acc:MGI:95303]	-0.501182	0.0410479
Smap2	small ArfGAP 2 [Source:MGI Symbol;Acc:MGI:1917030]	-0.516498	0.00614636
Slc46a2	solute carrier family 46, member 2 [Source:MGI Symbol;Acc:MGI:1353616]	-0.547038	0.0383397
Tomm40	translocase of outer mitochondrial membrane 40 homolog (yeast) [Source:MGI Symbol;Acc:MGI:1858259]	-0.572099	0.0434942
Ermard	ER membrane associated RNA degradation [Source:MGI Symbol;Acc:MGI:1917317]	-0.644834	0.0221836
Rac2	RAS-related C3 botulinum substrate 2 [Source:MGI Symbol;Acc:MGI:97846]	-0.657666	0.0268079
Arhgef28	Rho guanine nucleotide exchange factor (GEF) 28 [Source:MGI Symbol;Acc:MGI:1346016]	-0.659566	0.0434942
Cotl1	coactosin-like 1 (Dictyostelium) [Source:MGI Symbol;Acc:MGI:1919292]	-0.698798	0.0492769
Kcnip3	Kv channel interacting protein 3, calsenilin [Source:MGI Symbol;Acc:MGI:1929258]	-0.729791	0.0392531
Sprr2a2	small proline-rich protein 2A2 [Source:MGI Symbol;Acc:MGI:3845026]	-0.757054	0.0429032
Adm	adrenomedullin [Source:MGI Symbol;Acc:MGI:108058]	-0.841338	0.018801
Arl8a	ADP-ribosylation factor-like 8A [Source:MGI Symbol;Acc:MGI:1915974]	-0.882882	0.000146566
Tubb2b	tubulin, beta 2B class IIB [Source:MGI Symbol;Acc:MGI:1920960]	-0.922696	0.0116656
Raly	hnRNP-associated with lethal yellow [Source:MGI Symbol;Acc:MGI:97850]	-0.971994	0.0434942
AC153954.1		-0.975026	0.0184785
Sprr2a3	small proline-rich protein 2A3 [Source:MGI Symbol;Acc:MGI:3845028]	-0.998014	0.00884187
Traf4	TNF receptor associated factor 4 [Source:MGI Symbol;Acc:MGI:1202880]	-1.00331	0.0191296
Sh2d6	SH2 domain containing 6 [Source:MGI Symbol;Acc:MGI:1918380]	-1.07527	0.00207099
Kcnh3	potassium voltage-gated channel, subfamily H (eag-related), member 3 [Source:MGI Symbol;Acc:MGI:1341723]	-1.113	0.0116656
Ctnnbip1	catenin beta interacting protein 1 [Source:MGI Symbol;Acc:MGI:1915756]	-1.11499	0.00159172
Snx30	sorting nexin family member 30 [Source:MGI Symbol;Acc:MGI:2443882]	-1.21269	1.06003e-10
Rnpep	arginyl aminopeptidase (aminopeptidase B) [Source:MGI Symbol;Acc:MGI:2384902]	-1.21362	0.024915
H2-Q7	histocompatibility 2, Q region locus 7 [Source:MGI Symbol;Acc:MGI:95936]	-1.24715	1.66916e-09
Glo1	glyoxalase 1 [Source:MGI Symbol;Acc:MGI:95742]	-1.27625	6.26979e-09
Btg2	B cell translocation gene 2, anti-proliferative [Source:MGI Symbol;Acc:MGI:108384]	-1.28045	0.00425139
1500009L16Rik	RIKEN cDNA 1500009L16 gene [Source:MGI Symbol;Acc:MGI:1917034]	-1.34289	0.00525146
Cd40	CD40 antigen [Source:MGI Symbol;Acc:MGI:88336]	-1.37703	0.018801
Scn2b	sodium channel, voltage-gated, type II, beta [Source:MGI Symbol;Acc:MGI:106921]	-1.44296	0.0455038
Depdc5	DEP domain containing 5 [Source:MGI Symbol;Acc:MGI:2141101]	-1.46153	0.0142861
Mid1	midline 1 [Source:MGI Symbol;Acc:MGI:1100537]	-1.47182	0.0430861
Coprs	coordinator of PRMT5, differentiation stimulator [Source:MGI Symbol;Acc:MGI:1913673]	-1.48412	0.0136583
H2-Q6	histocompatibility 2, Q region locus 6 [Source:MGI Symbol;Acc:MGI:95935]	-1.56112	1.6144e-10
Zfp459	zinc finger protein 459 [Source:MGI Symbol;Acc:MGI:3040701]	-1.62242	0.0137302
Glcci1	glucocorticoid induced transcript 1 [Source:MGI Symbol;Acc:MGI:2179717]	-1.66227	2.65417e-05
Trdmt1	tRNA aspartic acid methyltransferase 1 [Source:MGI Symbol;Acc:MGI:1274787]	-1.69365	0.0429032
Nkx6-2	NK6 homeobox 2 [Source:MGI Symbol;Acc:MGI:1352738]	-1.86567	8.46929e-09
H2-T10	histocompatibility 2, T region locus 10 [Source:MGI Symbol;Acc:MGI:95942]	-1.90405	1.97307e-05
Gm15280	predicted gene 15280 [Source:MGI Symbol;Acc:MGI:3826554]	-1.9108	0.00213559
Stc2	stanniocalcin 2 [Source:MGI Symbol;Acc:MGI:1316731]	-1.99965	0.000315947
Mapk4	mitogen-activated protein kinase 4 [Source:MGI Symbol;Acc:MGI:2444559]	-2.03164	0.0433439
Gm19684	predicted gene, 19684 [Source:MGI Symbol;Acc:MGI:5011869]	-2.22622	2.00443e-06
Inpp4b	inositol polyphosphate-4-phosphatase, type II [Source:MGI Symbol;Acc:MGI:2158925]	-2.2405	0.00355074
Pim1	proviral integration site 1 [Source:MGI Symbol;Acc:MGI:97584]	-2.69753	4.08988e-16
Dixdc1	DIX domain containing 1 [Source:MGI Symbol;Acc:MGI:2679721]	-3.13167	0.00967007
Dsg1b	desmoglein 1 beta [Source:MGI Symbol;Acc:MGI:2664357]	-3.24504	0.00442976
Ppp1r1a	protein phosphatase 1, regulatory (inhibitor) subunit 1A [Source:MGI Symbol;Acc:MGI:1889595]	-3.32395	3.31234e-06
Astn1	astrotactin 1 [Source:MGI Symbol;Acc:MGI:1098567]	-3.43705	0.00988687
Tifab	TRAF-interacting protein with forkhead-associated domain, family member B [Source:MGI Symbol;Acc:MGI:2385852]	-3.44541	0.0463744
Gm8810	predicted gene 8810 [Source:MGI Symbol;Acc:MGI:3779814]	-3.97303	0.00926987
Rps2-ps10	ribosomal protein S2, pseudogene 10 [Source:MGI Symbol;Acc:MGI:3645604]	-4.17427	4.39737e-14
Gm4742	predicted gene 4742 [Source:MGI Symbol;Acc:MGI:3645661]	-5.22028	2.09559e-07
Rps2-ps6	ribosomal protein S2, pseudogene 6 [Source:MGI Symbol;Acc:MGI:3644876]	-5.33149	2.26462e-09
Gm14292	predicted gene 14292 [Source:MGI Symbol;Acc:MGI:3649964]	-5.37988	5.4213e-05
Glp1r	glucagon-like peptide 1 receptor [Source:MGI Symbol;Acc:MGI:99571]	-5.40607	5.4213e-05
H2-T3	histocompatibility 2, T region locus 3 [Source:MGI Symbol;Acc:MGI:95959]	-5.67123	2.11781e-09
Gm13443	predicted gene 13443 [Source:MGI Symbol;Acc:MGI:3649615]	-7.40206	1.50385e-20
Gm15487	predicted gene 15487 [Source:MGI Symbol;Acc:MGI:3709610]	-7.69372	3.76342e-32
Gm9825	predicted gene 9825 [Source:MGI Symbol;Acc:MGI:3708729]	-8.4771	5.00184e-30
Hmga1-rs1	high mobility group AT-hook I, related sequence 1 [Source:MGI Symbol;Acc:MGI:96161]	-10.1067	1.87842e-45
