# Supplementary material for: Thymic Epithelial Cell Alterations and Defective Thymopoiesis Lead to Central and Peripheral Tolerance Perturbation in MHCII Deficiency
Source: Front Immunol. 2021 Jun 15;12:669943. doi: 10.3389/fimmu.2021.669943 (PMC8239840; doi:10.3389/fimmu.2021.669943)
Supplement: Supplementary file 10 [file Table_4.xls]

## Sheet: Sheet5
Supplementary Table 4. Proteins identified in bulk CD45-depleted TEC fractions from WT and Aβ0/0 mice.
					Spectral Count (SpC)
Annotations					WT CD45- TEC						Aβ0/0 CD45- TEC					Average SpC
UNIPROT ID	Gene Name	ProteinName	pI	MW	Rep1	Rep2	Rep3	Rep4	Rep5	Rep6	Rep1	Rep2	Rep3	Rep4	Rep5	WT	Aβ0/0
Q6GQT1	A2m	Alpha-2-macroglobulin-P	6.60986	164	0	0	0	0	5.49241	0	0	0	0	0	3.33901	0.915402	0.667803
Q8R0P8	Abhd8	Protein ABHD8	6.63916	48	39.6477	10.2427	39.969	4.36702	21.9696	3.51322	49.7207	18.1966	25.0262	11.4173	7.51278	19.9515	22.3747
Q3TCJ1	Abraxas2	BRISC complex subunit Abro1	6.17627	47	0	3.93949	0	0	0	0	0	0	0	0	0	0.656581	0
H3BKL5	Acaa1a	3-ketoacyl-CoA thiolase A, peroxisomal	8.54346	38	0	4.72738	0	4.36702	0	7.02644	0	0	3.12827	0	5.00852	2.68681	1.62736
Q8BWT1	Acaa2	3-ketoacyl-CoA thiolase, mitochondrial	8.08936	42	0	0	0	0	0	3.51322	0	3.83087	3.91034	0	3.33901	0.585536	2.21604
A0A0R4J083	Acadl	Long-chain-specific acyl-CoA dehydrogenase, mitochondrial	8.14795	48	0	3.93949	0	2.91135	6.86551	5.62115	0	3.83087	3.12827	0	0	3.22292	1.39183
Q8QZT1	Acat1	Acetyl-CoA acetyltransferase, mitochondrial	8.51416	45	0	3.93949	0	4.36702	0	4.21586	0	0	3.91034	0	3.33901	2.08706	1.44987
Q91V92	Acly	ATP-citrate synthase	7.44482	120	0	3.15159	0	0	0	3.51322	0	0	0	0	0	1.1108	0
Q99KI0	Aco2	Aconitate hydratase, mitochondrial	7.92822	85	16.2195	11.0306	9.22361	10.1897	16.4772	14.0529	13.2589	9.57718	7.82068	6.85041	6.67803	12.8656	8.83703
P62737	Acta2	Actin, aortic smooth muscle	5.38916	42	0	0	0	0	0	33.7269	0	0	0	0	0	5.62115	0
P60710	Actb	Actin, cytoplasmic 1	5.47803	42	147.778	110.306	126.056	96.0745	93.371	77.2908	109.386	88.11	75.0785	68.5041	61.7717	108.479	80.57
Q8BFZ3	Actbl2	Beta-actin-like protein 2	5.49072	42	55.8672	0	0	0	0	29.511	41.4339	0	0	0	0	14.2297	8.28678
P68033	Actc1	Actin, alpha cardiac muscle 1	5.38916	42	75.691	55.1528	58.4162	48.0373	0	33.0243	58.0075	45.9704	35.9751	0	28.3816	45.0536	33.6669
P63268	Actg2	Actin, gamma-enteric smooth muscle	5.47803	42	0	0	0	0	37.0738	0	58.0075	0	39.8855	31.9686	0	6.17896	25.9723
A1BN54	Actn1	Alpha actinin 1a	5.47803	103	25.2303	29.9401	23.059	26.93	23.3427	28.1058	33.1471	27.7738	25.0262	15.9843	20.8688	26.1013	24.56
P57780	Actn4	Alpha-actinin-4	5.41455	105	27.0325	27.5764	18.4472	27.6578	28.8352	29.511	29.8324	22.9852	25.0262	13.7008	21.7036	26.51	22.6496
P61164	Actr1a	Alpha-centractin	6.63916	43	0	3.15159	0	2.91135	0	2.81058	0	0	0	0	0	1.47892	0
P61161	Actr2	Actin-related protein 2	6.7417	45	0	4.72738	0	3.63919	0	4.91851	0	5.74631	3.12827	0	3.33901	2.21418	2.44272
Q99JY9	Actr3	Actin-related protein 3	5.88428	47	9.01084	7.87897	0	7.27837	0	7.02644	0	7.66174	6.25654	5.70867	4.17377	5.1991	4.76014
P03958	Ada	Adenosine deaminase	5.71924	40	0	3.15159	0	0	0	2.81058	0	3.83087	0	0	3.33901	0.993694	1.43398
P28474	Adh5	Alcohol dehydrogenase class-3	7.25439	40	0	0	0	0	0	2.81058	0	0	0	0	0	0.468429	0
P50247	Ahcy	Adenosylhomocysteinase	6.53662	48	0	6.30318	0	2.91135	0	4.21586	0	0	0	0	0	2.2384	0
E9Q616	Ahnak	Protein Ahnak	6.30322	604	10.813	15.7579	10.7609	23.2908	9.61172	18.9714	11.6015	9.57718	15.6414	5.70867	10.8518	14.8676	10.6761
Q8BK64	Ahsa1	Activator of 90 kDa heat shock protein ATPase homolog 1	5.52881	38	0	2.36369	0	2.91135	0	0	0	0	0	0	0	0.879174	0
Q9WTQ5	Akap12	A-kinase anchor protein 12	4.43701	181	0	3.15159	0	5.8227	0	4.21586	0	0	4.69241	0	5.00852	2.19836	1.94019
O54931	Akap2	A-kinase anchor protein 2	5.21143	99	0	0	0	3.63919	0	0	0	0	0	0	0	0.606531	0
Q9JII6	Akr1a1	Alcohol dehydrogenase [NADP(+)]	7.38623	37	0	3.15159	0	4.36702	4.11931	2.81058	0	0	0	0	0	2.40808	0
P45376	Akr1b1	Aldose reductase	7.18115	36	0	0	0	0	0	0	0	0	3.12827	0	3.33901	0	1.29346
P07724	Alb	Serum albumin	6.07471	69	70.2845	23.6369	55.3417	18.1959	216.95	15.4582	96.1267	28.7315	123.567	15.9843	95.1619	66.6446	71.9142
Q8R0Y6	Aldh1l1	Cytosolic 10-formyltetrahydrofolate dehydrogenase	5.90967	99	0	4.72738	0	5.8227	0	9.13437	0	0	3.12827	0	5.00852	3.28074	1.62736
P47738	Aldh2	Aldehyde dehydrogenase, mitochondrial	7.62061	57	0	7.87897	0	7.27837	8.23862	8.43173	0	5.74631	7.82068	0	4.17377	5.30461	3.54815
P47740	Aldh3a2	Fatty aldehyde dehydrogenase	8.35303	54	9.01084	9.45477	9.22361	9.46189	0	8.43173	9.94414	9.57718	9.38482	0	8.34753	7.59714	7.45073
Q8CHT0	Aldh4a1	Delta-1-pyrroline-5-carboxylate dehydrogenase, mitochondrial	8.23584	62	0	0	0	0	0	2.81058	0	0	0	0	0	0.468429	0
P05064	Aldoa	Fructose-bisphosphate aldolase A	8.08936	39	0	5.51528	7.68634	7.27837	10.9848	7.72908	0	2.87315	3.91034	6.85041	8.34753	6.53232	4.39629
O08583	Alyref	THO complex subunit 4	11.1509	27	0	0	0	2.18351	0	2.81058	0	0	0	0	0	0.832348	0
Q9EST5	Anp32b	Acidic leucine-rich nuclear phosphoprotein 32 family member B	4.00537	31	0	3.15159	4.61181	2.18351	0	2.81058	0	2.87315	3.12827	0	2.50426	2.12625	1.70114
P97822	Anp32e	Acidic leucine-rich nuclear phosphoprotein 32 family member E	3.87842	30	9.01084	7.87897	6.14908	4.36702	0	5.62115	0	5.74631	4.69241	0	6.67803	5.50451	3.42335
P10107	Anxa1	Annexin A1	7.37158	39	12.6152	11.8185	13.8354	16.0124	24.7158	15.4582	6.62943	9.57718	9.38482	0	6.67803	15.7426	6.45389
P07356	Anxa2	Annexin A2	7.69385	39	43.252	35.4554	39.969	34.9362	35.7007	36.5375	43.0913	33.5201	35.9751	25.1182	35.0596	37.6418	34.5529
F7ANV6	Anxa4	Annexin (Fragment)	7.82568	24	0	7.87897	6.14908	9.46189	13.731	11.2423	0	3.83087	3.12827	0	4.17377	8.07721	2.22658
P48036	Anxa5	Annexin A5	4.95752	36	25.2303	27.5764	24.5963	21.1073	21.9696	25.2952	16.5736	22.0275	20.3338	15.9843	15.0256	24.2959	17.9889
F8WIT2	Anxa6	Annexin	5.5542	75	7.20867	9.45477	9.22361	10.1897	6.86551	8.43173	0	7.66174	9.38482	0	6.67803	8.56234	4.74492
Q5SVG5	Ap1b1	AP-1 complex subunit beta-1	5.22412	101	0	0	0	2.91135	0	0	0	0	0	0	0	0.485225	0
O35841	Api5	Apoptosis inhibitor 5	5.92236	57	0	3.15159	0	0	0	0	0	0	0	0	0	0.525265	0
Q00623	Apoa1	Apolipoprotein A-I	5.73193	31	9.01084	0	0	0	0	0	0	0	0	6.85041	4.17377	1.50181	2.20483
P61205	Arf3	ADP-ribosylation factor 3	7.43018	21	18.0217	9.45477	15.3727	13.1011	13.731	7.72908	8.28678	11.4926	7.82068	0	10.8518	12.9017	7.69037
P61750	Arf4	ADP-ribosylation factor 4	7.13721	20	0	7.09108	15.3727	8.73405	9.61172	5.62115	0	0	6.25654	0	7.51278	7.73845	2.75386
P84084	Arf5	ADP-ribosylation factor 5	6.78564	21	0	7.87897	0	8.73405	0	0	0	0	5.47448	0	0	2.76884	1.0949
Q99PT1	Arhgdia	Rho GDP-dissociation inhibitor 1	5.19873	23	19.8238	14.1822	19.9845	13.1011	15.1041	11.9449	16.5736	11.4926	11.731	6.85041	13.3561	15.6901	12.0007
Q61599	Arhgdib	Rho GDP-dissociation inhibitor 2	5.10986	23	18.0217	11.0306	12.2982	11.6454	10.9848	11.2423	9.94414	9.57718	10.1669	0	11.6865	12.5372	8.27495
F6THG2	Arpc1b	Actin-related protein 2/3 complex subunit 1B (Fragment)	8.68994	11	0	0	0	0	0	2.81058	0	0	0	0	0	0.468429	0
H7BWZ3	Arpc3	Actin-related protein 2/3 complex subunit 3	8.60205	20	0	3.93949	0	2.91135	0	0	0	0	0	0	0	1.14181	0
Q9CPW4	Arpc5	Actin-related protein 2/3 complex subunit 5	5.66846	16	0	0	0	0	0	3.51322	0	0	0	0	0	0.585536	0
Q9CWJ9	Atic	Bifunctional purine biosynthesis protein PURH	6.75635	64	9.01084	9.45477	6.14908	7.27837	0	7.02644	0	4.78859	5.47448	0	8.34753	6.48658	3.72212
Q8VDN2	Atp1a1	Sodium/potassium-transporting ATPase subunit alpha-1	5.45264	113	0	6.30318	0	12.3732	0	9.83701	6.62943	0	4.69241	0	3.33901	4.75224	2.93217
Q8R429	Atp2a1	Sarcoplasmic/endoplasmic reticulum calcium ATPase 1	5.22412	109	0	0	0	0	0	0	0	0	2.3462	0	0	0	0.469241
O55143	Atp2a2	Sarcoplasmic/endoplasmic reticulum calcium ATPase 2	5.33838	115	0	6.30318	0	7.27837	0	5.62115	0	4.78859	3.91034	0	0	3.20045	1.73979
D3Z6F5	Atp5a1	ATP synthase subunit alpha	8.23584	55	0	0	0	0	46.6855	36.5375	0	0	0	28.5434	36.7291	13.8705	13.0545
A2AKV1	Atp5c1	ATP synthase subunit gamma, mitochondrial (Fragment)	9.89111	17	0	4.72738	0	4.36702	0	4.21586	0	3.83087	0	0	0	2.21838	0.766174
Q03265	Atp5f1a	ATP synthase subunit alpha, mitochondrial	9.18799	60	54.065	42.5465	52.2671	40.0311	0	0	46.406	38.3087	39.1034	0	0	31.4849	24.7636
P56480	Atp5f1b	ATP synthase subunit beta, mitochondrial	5.33838	56	68.4823	58.3044	79.938	58.9548	68.6551	63.2379	58.0075	53.6322	56.3089	50.2363	60.1022	66.2621	55.6574
Q9D3D9	Atp5f1d	ATP synthase subunit delta, mitochondrial	5.08447	18	0	0	0	3.63919	0	2.81058	0	0	4.69241	0	0	1.07496	0.938482
G3X9L6	Atp5h	MCG55033	5.43994	19	0	5.51528	0	5.09486	0	4.21586	0	0	3.12827	0	2.50426	2.471	1.12651
F8WHP8	Atp5j2	ATP synthase subunit f, mitochondrial	9.87646	9	0	3.15159	0	0	0	4.21586	0	0	0	0	0	1.22791	0
Q9CPQ8	Atp5l	ATP synthase subunit g, mitochondrial	9.74463	11	0	0	0	0	0	0	0	0	0	0	2.50426	0	0.500852
Q9DB20	Atp5o	ATP synthase subunit O, mitochondrial	9.99365	23	0	3.93949	0	4.36702	5.49241	3.51322	0	0	3.91034	0	4.17377	2.88536	1.61682
P50516	Atp6v1a	V-type proton ATPase catalytic subunit A	5.57959	68	0	5.51528	6.14908	7.27837	6.86551	3.51322	0	0	3.91034	0	3.33901	4.88691	1.44987
P62814	Atp6v1b2	V-type proton ATPase subunit B, brain isoform	5.80811	57	0	0	0	2.91135	0	0	0	0	0	0	0	0.485225	0
O54962	Banf1	Barrier-to-autointegration factor	6.0874	10	7.20867	3.93949	6.14908	2.91135	4.11931	2.81058	6.62943	6.70402	3.91034	7.99214	3.33901	4.52308	5.71499
A0A0U1RPU7	Blvrb	Flavin reductase (NADPH)	7.44482	13	0	0	0	0	4.11931	0	0	2.87315	0	0	0	0.686551	0.574631
P15327	Bpgm	Bisphosphoglycerate mutase	7.06396	30	0	0	0	0	0	0	0	2.87315	0	0	0	0	0.574631
O35658	C1qbp	Complement component 1 Q subcomponent-binding protein, mitochondrial	4.91943	31	0	0	0	2.91135	0	0	0	0	0	0	0	0.485225	0
P01027	C3	Complement C3	6.72705	186	0	0	0	0	5.49241	0	0	0	0	0	3.33901	0.915402	0.667803
P00920	Ca2	Carbonic anhydrase 2	7.00537	29	0	0	0	0	10.9848	0	0	14.3658	2.3462	0	0	1.8308	3.34239
P62204	Calm1	Calmodulin	4.22119	17	19.8238	14.1822	21.5218	17.4681	13.731	11.2423	13.2589	13.408	14.0772	4.56694	10.017	16.3282	11.0656
P14211	Calr	Calreticulin	4.48779	48	18.0217	20.4853	24.5963	23.2908	23.3427	16.8635	16.5736	13.408	14.0772	4.56694	8.34753	21.1	11.3947
O35887	Calu	Calumenin	4.66553	37	0	3.93949	0	3.63919	0	2.10793	0	4.78859	0	0	0	1.61443	0.957718
Q6ZQ38	Cand1	Cullin-associated NEDD8-dissociated protein 1	5.78271	136	0	0	0	2.91135	0	4.21586	0	0	3.12827	0	0	1.18787	0.625654
P35564	Canx	Calnexin	4.64014	67	7.20867	11.0306	6.14908	8.73405	10.9848	9.83701	6.62943	9.57718	6.25654	6.85041	6.67803	8.9907	7.19832
P40124	Cap1	Adenylyl cyclase-associated protein 1	7.51807	52	0	7.87897	9.22361	13.1011	8.23862	14.0529	0	0	10.1669	0	11.6865	8.74919	4.37069
Q99LB4	Capg	Capping protein (Actin filament), gelsolin-like	6.94678	39	0	0	0	2.18351	0	2.81058	0	0	0	0	0	0.832348	0
O08529	Capn2	Calpain-2 catalytic subunit	4.95752	80	0	0	0	2.18351	0	0	0	0	0	0	0	0.363919	0
A0A0R4IZW8	Capns1	Calpain small subunit 1	5.63037	28	0	3.15159	0	0	0	0	0	0	2.3462	0	0	0.525265	0.469241
Q5RKN9	Capza1	Capping protein (Actin filament) muscle Z-line, alpha 1	5.5542	33	0	0	0	0	0	3.51322	0	0	0	0	0	0.585536	0
P47754	Capza2	F-actin-capping protein subunit alpha-2	5.84619	33	0	3.15159	0	4.36702	0	2.81058	0	0	0	0	3.33901	1.72153	0.667803
F7CAZ6	Capzb	F-actin-capping protein subunit beta (Fragment)	6.22705	23	0	3.15159	0	3.63919	0	2.81058	0	0	0	0	0	1.60023	0
P24270	Cat	Catalase	7.88428	60	0	0	0	0	0	2.81058	0	0	0	0	0	0.468429	0
P48758	Cbr1	Carbonyl reductase [NADPH] 1	8.30908	31	0	3.15159	0	2.91135	0	4.21586	0	0	0	0	0	1.71313	0
P08074	Cbr2	Carbonyl reductase [NADPH] 2	9.01221	26	18.0217	11.8185	18.4472	16.0124	21.9696	18.2687	18.2309	13.408	17.9876	9.13388	15.8603	17.423	14.9241
Q7TPM0	Cbx1	Cbx1 protein	5.021	16	0	7.09108	6.14908	5.8227	8.23862	4.91851	0	5.74631	5.47448	0	5.00852	5.37	3.24586
P23198	Cbx3	Chromobox protein homolog 3	5.22412	21	12.6152	11.0306	12.2982	9.46189	10.9848	7.02644	6.62943	7.66174	7.82068	3.4252	8.34753	10.5695	6.77692
A0AUP1	Ccdc112	Coiled-coil domain-containing protein 112	9.59814	53	7.20867	3.15159	6.14908	0	0	0	0	3.83087	0	0	3.33901	2.75156	1.43398
Q8BGU5	Ccny	Cyclin-Y	7.1958	39	0	0	0	0	0	0	0	0	0	5.70867	0	0	1.14173
P80314	Cct2	T-complex protein 1 subunit beta	6.40479	57	7.20867	11.0306	7.68634	10.9176	6.86551	9.83701	0	5.74631	3.91034	0	6.67803	8.92428	3.26693
E9Q133	Cct3	T-complex protein 1 subunit gamma	6.69775	56	0	7.87897	0	6.55054	5.49241	9.13437	0	4.78859	3.12827	0	4.17377	4.84271	2.41813
P80315	Cct4	T-complex protein 1 subunit delta	8.01611	58	7.20867	7.09108	6.14908	7.27837	8.23862	9.83701	0	0	4.69241	0	8.34753	7.6338	2.60799
P80316	Cct5	T-complex protein 1 subunit epsilon	6.02393	60	0	6.30318	0	7.27837	0	4.91851	0	3.83087	4.69241	0	3.33901	3.08334	2.37246
P80317	Cct6a	T-complex protein 1 subunit zeta	7.07861	58	0	5.51528	13.8354	10.1897	5.49241	4.91851	0	0	6.25654	0	5.00852	6.65856	2.25301
A0A0N4SV00	Cct7	T-complex protein 1 subunit eta	7.82568	55	0	6.30318	0	5.8227	0	4.21586	0	0	3.91034	0	0	2.72362	0.782068
P42932	Cct8	T-complex protein 1 subunit theta	5.61768	60	9.01084	10.2427	9.22361	7.27837	8.23862	9.83701	0	0	3.12827	5.70867	8.34753	8.97185	3.4369
Q61735	Cd47	Leukocyte surface antigen CD47	8.63135	33	0	0	0	0	0	2.81058	0	0	0	0	0	0.468429	0
P04441	Cd74	H-2 class II histocompatibility antigen gamma chain	8.33838	32	0	3.15159	0	2.18351	0	0	0	0	3.91034	0	3.33901	0.889184	1.44987
P60766	Cdc42	Cell division control protein 42 homolog	6.55127	21	0	4.72738	7.68634	5.8227	5.49241	5.62115	0	0	3.91034	0	3.33901	4.89166	1.44987
A2AUM9	Cep152	Centrosomal protein of 152 kDa	5.65576	196	0	0	6.14908	0	0	0	0	0	0	0	0	1.02485	0
P18760	Cfl1	Cofilin-1	8.08936	19	27.0325	17.3337	32.2826	17.4681	27.4621	19.674	16.5736	16.2812	14.0772	13.7008	23.3731	23.5422	16.8012
P45591	Cfl2	Cofilin-2	7.88428	19	0	0	0	0	0	0	0	0	0	0	4.17377	0	0.834753
E9QAS4	Chd4	Chromodomain-helicase-DNA-binding protein 4	5.92236	216	0	3.93949	0	2.91135	0	2.81058	0	0	0	0	0	1.61024	0
Q8BMK4	Ckap4	Cytoskeleton-associated protein 4	5.64307	64	0	3.15159	0	4.36702	0	2.81058	0	0	0	0	0	1.72153	0
Q9Z1Q5	Clic1	Chloride intracellular channel protein 1	5.17334	27	7.20867	4.72738	0	2.91135	0	5.62115	0	3.83087	2.3462	0	3.33901	3.41143	1.90322
Q8BXK9	Clic5	Chloride intracellular channel protein 5	5.93506	28	0	0	0	0	0	0	0	0	3.12827	0	0	0	0.625654
Q68FD5	Cltc	Clathrin heavy chain 1	5.69385	191	25.2303	26.7885	32.2826	32.0248	21.9696	28.1058	14.9162	15.3235	21.1158	5.70867	15.0256	27.7336	14.418
A0A0G2JDV8	Cnn3	Calponin	6.16357	31	0	3.15159	0	3.63919	0	4.21586	0	0	0	0	0	1.83444	0
Q9QXT0	Cnpy2	Protein canopy homolog 2	5.07178	21	0	0	0	2.91135	0	4.21586	0	0	0	0	0	1.18787	0
Q8CIE6	Copa	Coatomer subunit alpha	7.6499	138	0	3.15159	0	2.91135	0	0	0	0	0	0	4.17377	1.01049	0.834753
Q9JIF7	Copb1	Coatomer subunit beta	5.99854	107	0	0	0	2.91135	0	0	0	0	3.12827	0	0	0.485225	0.625654
O55029	Copb2	Coatomer subunit beta'	5.30029	102	0	0	0	2.91135	0	0	0	0	0	0	0	0.485225	0
O89053	Coro1a	Coronin-1A	6.48096	51	10.813	11.0306	12.2982	9.46189	13.731	7.02644	0	3.83087	8.60275	0	10.017	10.7268	4.49013
P19783	Cox4i1	Cytochrome c oxidase subunit 4 isoform 1, mitochondrial	9.23193	20	10.813	7.09108	7.68634	5.8227	5.49241	4.91851	9.94414	7.66174	6.25654	6.85041	5.00852	6.97067	7.14427
P12787	Cox5a	Cytochrome c oxidase subunit 5A, mitochondrial	6.53662	16	0	3.15159	0	5.8227	5.49241	3.51322	0	0	0	0	4.17377	2.99665	0.834753
Q9CZU6	Cs	Citrate synthase, mitochondrial	8.57275	52	7.20867	6.30318	12.2982	9.46189	13.731	11.2423	0	3.83087	9.38482	4.56694	8.34753	10.0409	5.22603
P97315	Csrp1	Cysteine and glycine-rich protein 1	8.57275	21	0	2.36369	0	2.91135	0	2.81058	0	0	0	0	0	1.3476	0
Q62426	Cstb	Cystatin-B	7.38623	11	0	8.66687	12.2982	5.8227	6.86551	4.21586	6.62943	7.66174	7.03861	4.56694	3.33901	6.31152	5.84715
P26231	Ctnna1	Catenin alpha-1	6.22705	100	0	3.15159	0	4.36702	0	4.21586	0	0	0	0	0	1.95575	0
Q02248	Ctnnb1	Catenin beta-1	5.85889	85	0	0	0	2.18351	0	3.51322	0	0	0	0	0	0.949455	0
P06797	Ctsl	Cathepsin L1	6.82959	38	7.20867	4.72738	0	4.36702	0	5.62115	0	3.83087	0	0	3.33901	3.65404	1.43398
G5E850	Cyb5a	Cytochrome b-5, isoform CRA_a	5.30029	11	0	3.15159	0	2.91135	0	2.10793	0	3.83087	3.12827	0	0	1.36181	1.39183
Q9CQX2	Cyb5b	Cytochrome b5 type B	4.89404	16	0	3.15159	0	4.36702	0	0	0	0	0	0	0	1.2531	0
Q9DCN2	Cyb5r3	NADH-cytochrome b5 reductase 3	8.38232	34	0	3.15159	0	3.63919	0	5.62115	0	0	5.47448	0	0	2.06865	1.0949
Q922B2	Dars	Aspartate--tRNA ligase, cytoplasmic	6.49365	57	0	0	0	2.91135	0	2.81058	0	0	0	0	0	0.953654	0
P31786	Dbi	Acyl-CoA-binding protein	8.82178	10	0	7.09108	6.14908	4.36702	6.86551	3.51322	0	0	3.12827	0	0	4.66432	0.625654
Q3U1J4	Ddb1	DNA damage-binding protein 1	5.26221	127	0	0	0	2.18351	0	0	0	0	0	0	0	0.363919	0
O54734	Ddost	Dolichyl-diphosphooligosaccharide--protein glycosyltransferase 48 kDa subunit	5.8335	49	0	3.93949	7.68634	6.55054	5.49241	4.21586	0	3.83087	3.12827	0	3.33901	4.64744	2.05963
Q91VR5	Ddx1	ATP-dependent RNA helicase DDX1	7.21045	82	0	2.36369	0	5.8227	0	2.81058	0	0	2.3462	0	0	1.83283	0.469241
Q501J6	Ddx17	Probable ATP-dependent RNA helicase DDX17	8.5874	72	0	7.09108	6.14908	8.73405	12.3579	9.83701	0	3.83087	4.69241	0	10.017	7.36152	3.70806
Q9Z1N5	Ddx39b	Spliceosome RNA helicase Ddx39b	5.66846	49	0	6.30318	9.22361	8.00621	6.86551	4.21586	0	3.83087	3.91034	4.56694	5.84327	5.76906	3.63028
Q62167	Ddx3x	ATP-dependent RNA helicase DDX3X	7.18115	73	0	0	0	8.00621	0	8.43173	0	0	6.25654	0	0	2.73966	1.25131
Q62095	Ddx3y	ATP-dependent RNA helicase DDX3Y	7.53271	73	10.813	4.72738	7.68634	0	0	6.32379	6.62943	5.74631	0	0	5.84327	4.92509	3.6438
Q61656	Ddx5	Probable ATP-dependent RNA helicase DDX5	8.92432	69	9.01084	7.09108	9.22361	10.1897	10.9848	9.13437	0	3.83087	4.69241	9.13388	10.8518	9.27241	5.70179
Q7TNV0	Dek	Protein DEK	6.85889	43	0	3.15159	0	0	0	0	0	0	0	0	0	0.525265	0
P31001	Des	Desmin	5.2749	53	0	3.15159	0	8.00621	0	7.02644	0	0	3.12827	0	0	3.03071	0.625654
A0A0G2JG10	Dhx15	Pre-mRNA-splicing factor ATP-dependent RNA helicase DHX15	6.80029	69	0	3.15159	0	4.36702	0	4.21586	0	0	3.12827	0	4.17377	1.95575	1.46041
A0A087WPL5	Dhx9	ATP-dependent RNA helicase A	6.82959	150	7.20867	9.45477	6.14908	9.46189	13.731	11.2423	4.97207	5.74631	10.1669	10.2756	11.6865	9.54129	8.56948
B7ZCL7	Dkc1	H/ACA ribonucleoprotein complex subunit 4 (Fragment)	9.33447	30	0	0	0	0	0	0	0	0	2.3462	0	0	0	0.469241
Q8BMF4	Dlat	Dihydrolipoyllysine-residue acetyltransferase component of pyruvate dehydrogenase complex, mitochond	8.57275	68	0	0	0	2.91135	0	0	0	0	0	0	0	0.485225	0
O08749	Dld	Dihydrolipoyl dehydrogenase, mitochondrial	7.89893	54	0	4.72738	6.14908	5.8227	8.23862	4.91851	0	3.83087	4.69241	0	8.34753	4.97605	3.37416
Q9D2G2	Dlst	Dihydrolipoyllysine-residue succinyltransferase component of 2-oxoglutarate dehydrogenase complex, m	8.95361	49	0	0	0	0	0	0	0	0	3.91034	0	0	0	0.782068
Q9QYJ0	Dnaja2	DnaJ homolog subfamily A member 2	6.48096	46	0	3.15159	0	0	0	0	0	0	0	0	0	0.525265	0
E9PUD2	Dnm1l	Dynamin-1-like protein	7.07861	79	0	3.93949	0	2.91135	0	0	0	0	0	0	0	1.14181	0
Q99KK7	Dpp3	Dipeptidyl peptidase 3	5.37646	83	0	0	0	3.63919	0	0	0	0	0	0	0	0.606531	0
Q99LT0	Dpy30	Protein dpy-30 homolog	4.88135	11	0	0	0	0	0	3.51322	0	0	0	0	0	0.585536	0
O08553	Dpysl2	Dihydropyrimidinase-related protein 2	6.37939	62	0	4.72738	7.68634	5.8227	4.11931	4.21586	0	2.87315	3.12827	0	3.33901	4.4286	1.86809
Q3TT92	Dpysl3	Dihydropyrimidinase-related protein 3	6.49365	62	0	0	0	5.8227	0	4.21586	0	0	0	0	0	1.67309	0
E9Q557	Dsp	Desmoplakin	6.80029	333	0	4.72738	0	10.1897	0	8.43173	0	0	5.47448	0	3.33901	3.89147	1.7627
Q9R0P5	Dstn	Destrin	7.97217	19	10.813	7.09108	7.68634	4.36702	8.23862	7.02644	0	5.74631	6.25654	0	5.00852	7.53708	3.40227
Q9CQ43	Dut	Deoxyuridine triphosphatase	6.03662	17	0	3.15159	6.14908	2.91135	0	0	0	2.87315	0	0	2.50426	2.03534	1.07548
Q9JHU4	Dync1h1	Cytoplasmic dynein 1 heavy chain 1	6.41748	532	0	7.87897	0	9.46189	0	5.62115	0	0	3.12827	0	5.84327	3.827	1.79431
Q8BH95	Echs1	Enoyl-CoA hydratase, mitochondrial	8.48486	31	0	0	0	2.91135	0	0	0	0	0	0	0	0.485225	0
P10126	Eef1a1	Elongation factor 1-alpha 1	9.01221	50	28.8347	18.1216	30.7454	17.4681	16.4772	9.83701	11.6015	19.1544	14.0772	11.4173	11.6865	20.2473	13.5874
A0A087WS46	Eef1b2	Elongation factor 1-beta	4.56396	20	9.01084	4.72738	0	3.63919	5.49241	5.62115	0	0	3.12827	0	4.17377	4.74849	1.46041
E9QN08	Eef1d	Elongation factor 1-delta (Fragment)	5.46533	27	5.4065	6.30318	6.14908	5.8227	6.86551	6.32379	0	3.83087	2.3462	0	6.67803	6.14513	2.57102
Q9D8N0	Eef1g	Elongation factor 1-gamma	6.7417	50	0	4.72738	6.14908	2.91135	0	0	0	0	3.12827	0	4.17377	2.29797	1.46041
P58252	Eef2	Elongation factor 2	6.82959	95	10.813	18.1216	18.4472	23.2908	10.9848	22.4846	0	5.74631	12.5131	0	11.6865	17.357	5.98919
Q6ZWX6	Eif2s1	Eukaryotic translation initiation factor 2 subunit 1	5.08447	36	0	0	0	3.63919	0	3.51322	0	0	0	0	0	1.19207	0
E0CXJ3	Eif2s2	Eukaryotic translation initiation factor 2 subunit 2 (Fragment)	4.58936	14	0	0	0	2.18351	0	0	0	0	0	0	0	0.363919	0
P23116	Eif3a	Eukaryotic translation initiation factor 3 subunit A	6.771	162	0	3.15159	0	2.91135	0	0	0	0	0	0	3.33901	1.01049	0.667803
P60843	Eif4a1	Eukaryotic initiation factor 4A-I	5.47803	46	14.4173	12.6064	10.7609	8.73405	12.3579	11.2423	8.28678	4.78859	7.82068	5.70867	8.34753	11.6865	6.99045
P10630	Eif4a2	Eukaryotic initiation factor 4A-II	5.47803	46	0	8.66687	0	5.8227	0	0	0	6.70402	0	5.70867	7.51278	2.41493	3.9851
A2AFK7	Eif4a3	Eukaryotic initiation factor 4A-III (Fragment)	6.01123	34	0	3.15159	0	0	0	2.81058	0	0	0	0	0	0.993694	0
A0A0A0MQM0	Eif5a	Eukaryotic translation initiation factor 5A (Fragment)	4.99561	16	0	4.72738	9.22361	5.09486	6.86551	4.21586	0	0	4.69241	0	5.84327	5.02121	2.10714
P70372	Elavl1	ELAV-like protein 1	9.0415	36	0	3.15159	0	0	0	3.51322	0	0	3.91034	0	3.33901	1.1108	1.44987
P17182	Eno1	Alpha-enolase	6.80029	47	21.626	22.0611	24.5963	26.2021	27.4621	20.3767	13.2589	11.4926	14.0772	11.4173	15.8603	23.7207	13.2213
P16406	Enpep	Glutamyl aminopeptidase	5.43994	108	0	0	0	5.8227	0	2.81058	0	0	5.47448	0	0	1.43888	1.0949
O70318	Epb41l2	Band 4.1-like protein 2	5.42725	110	0	2.36369	0	0	0	0	0	0	0	0	0	0.393949	0
Q99JW5	Epcam	Epithelial cell adhesion molecule	5.94775	35	0	0	0	2.18351	0	0	0	0	0	0	0	0.363919	0
Q8R0W0	Eppk1	Epiplakin	6.07471	724	0	5.51528	0	8.00621	4.11931	9.83701	0	0	3.91034	0	0	4.57964	0.782068
Q8CGC7	Eprs	Bifunctional glutamate/proline--tRNA ligase	7.66455	170	0	0	0	0	0	2.81058	0	0	0	0	0	0.468429	0
Q8BFZ9	Erlin2	Erlin-2	5.50342	38	0	3.15159	0	4.36702	0	4.21586	0	0	0	0	0	1.95575	0
H3BJP2	Esd	S-formylglutathione hydrolase (Fragment)	6.85889	27	0	3.93949	0	4.36702	0	2.81058	0	0	0	0	0	1.85285	0
Q8BWY3	Etf1	Eukaryotic peptide chain release factor subunit 1	5.70654	49	0	3.15159	0	0	0	0	0	0	0	0	0	0.525265	0
Q99LC5	Etfa	Electron transfer flavoprotein subunit alpha, mitochondrial	8.38232	35	0	3.93949	0	5.8227	8.23862	5.62115	0	0	4.69241	0	6.67803	3.93699	2.27409
Q9DCW4	Etfb	Electron transfer flavoprotein subunit beta	8.104	28	0	3.15159	4.61181	2.91135	0	2.81058	0	2.87315	2.3462	0	2.50426	2.24755	1.54472
Q5SUT0	Ewsr1	RNA-binding protein EWS	9.37842	65	0	0	0	2.18351	0	0	0	0	0	0	0	0.363919	0
P26040	Ezr	Ezrin	6.1001	69	10.813	7.09108	0	10.1897	0	6.32379	0	3.83087	4.69241	0	5.00852	5.73627	2.70636
P04117	Fabp4	Fatty acid-binding protein, adipocyte	8.39697	15	0	7.87897	9.22361	5.09486	8.23862	7.02644	6.62943	0	3.91034	6.85041	5.00852	6.24375	4.47974
Q05816	Fabp5	Fatty acid-binding protein, epidermal	6.53662	15	7.20867	4.72738	6.14908	4.36702	0	2.81058	9.94414	3.83087	3.91034	0	3.33901	4.21045	4.20487
B1AS14	Fam213b	Prostamide/prostaglandin F synthase (Fragment)	7.18115	12	0	0	0	2.91135	0	2.81058	0	0	3.91034	0	3.33901	0.953654	1.44987
Q921M7	Fam49b	Protein FAM49B	6.06201	37	0	0	0	3.63919	0	5.62115	0	0	3.12827	0	6.67803	1.54339	1.96126
A0A0U1RNJ1	Fasn	Fatty acid synthase	6.60986	272	7.20867	18.9095	19.9845	28.3857	12.3579	28.1058	0	11.4926	17.2055	5.70867	40.0682	19.1587	14.895
P35550	Fbl	rRNA 2'-O-methyltransferase fibrillarin	10.2427	34	0	3.15159	0	3.63919	0	4.21586	0	3.83087	3.12827	0	0	1.83444	1.39183
E9Q9C6	Fcgbp	Protein Fcgbp	5.03369	275	0	0	0	5.8227	5.49241	4.21586	0	0	0	0	0	2.5885	0
P97807	Fh	Fumarate hydratase, mitochondrial	9.0415	54	0	0	0	5.09486	0	4.91851	0	0	3.12827	0	5.00852	1.66889	1.62736
P26883	Fkbp1a	Peptidyl-prolyl cis-trans isomerase FKBP1A	8.1626	12	0	2.36369	0	2.91135	0	0	0	0	0	0	3.33901	0.879174	0.667803
P30416	Fkbp4	Peptidyl-prolyl cis-trans isomerase FKBP4	5.71924	52	0	3.93949	0	0	0	0	0	0	0	0	0	0.656581	0
Q64378	Fkbp5	Peptidyl-prolyl cis-trans isomerase FKBP5	7.79639	51	0	3.15159	0	0	0	3.51322	0	0	0	0	0	1.1108	0
A0A0A6YVU7	Flg	Filaggrin	10.9019	27	0	0	0	0	5.49241	0	0	0	0	0	0	0.915402	0
B7FAV1	Flna	Filamin, alpha (Fragment)	5.97314	274	10.813	37.8191	19.9845	37.8475	13.731	37.9428	11.6015	11.4926	23.462	6.85041	18.3646	26.3563	14.3542
Q80X90	Flnb	Filamin-B	5.70654	278	18.0217	29.9401	24.5963	40.7589	21.9696	36.5375	9.94414	19.1544	21.8979	9.13388	31.7206	28.6373	18.3702
Q8VHX6	Flnc	Filamin-C	5.94775	291	0	0	0	0	0	4.21586	0	0	0	0	3.33901	0.702644	0.667803
P50285	Fmo1	Dimethylaniline monooxygenase [N-oxide-forming] 1	8.47021	60	0	0	0	4.36702	0	2.81058	0	0	2.3462	0	0	1.19627	0.469241
A0A0G2JFK2	Fubp1	Far upstream element-binding protein 1 (Fragment)	6.26514	32	0	0	0	2.91135	0	0	0	0	0	0	0	0.485225	0
G3UXT7	Fus	RNA-binding protein FUS (Fragment)	8.96826	14	0	3.15159	0	5.8227	0	4.21586	0	0	3.12827	0	3.33901	2.19836	1.29346
Q8BHN3	Ganab	Neutral alpha-glucosidase AB	6.06201	107	0	4.72738	0	5.8227	0	5.62115	0	3.83087	3.12827	0	3.33901	2.69521	2.05963
A0A1D5RLD8	Gapdh	Glyceraldehyde-3-phosphate dehydrogenase	8.25049	36	72.0867	53.577	64.5653	48.0373	46.6855	32.3216	39.7766	40.2241	39.1034	29.6851	39.2334	52.8789	37.6045
P50396	Gdi1	Rab GDP dissociation inhibitor alpha	5.08447	50	0	3.93949	6.14908	7.27837	5.49241	6.32379	0	0	4.69241	0	0	4.86386	0.938482
Q61598	Gdi2	Rab GDP dissociation inhibitor beta	6.25244	51	7.20867	18.9095	19.9845	18.1959	13.731	14.7555	4.97207	12.4503	17.2055	4.56694	13.3561	15.4642	10.5102
P47856	Gfpt1	Glutamine--fructose-6-phosphate aminotransferase [isomerizing] 1	6.84424	78	0	0	0	2.91135	0	0	0	0	0	0	2.50426	0.485225	0.500852
Q9CPV4	Glod4	Glyoxalase domain-containing protein 4	5.46533	33	0	3.15159	0	5.8227	5.49241	6.32379	0	0	2.3462	0	4.17377	3.46508	1.30399
Q922P9	Glyr1	Putative oxidoreductase GLYR1	9.21729	60	0	0	0	0	0	0	0	0	0	4.56694	0	0	0.913388
Q9DCZ1	Gmpr	GMP reductase 1	7.09326	37	0	0	0	2.91135	0	0	0	0	0	0	0	0.485225	0
P08752	Gnai2	Guanine nucleotide-binding protein G(i) subunit alpha-2	5.45264	40	0	4.72738	0	5.8227	0	4.91851	0	3.83087	3.91034	0	0	2.5781	1.54824
Q9DC51	Gnai3	Guanine nucleotide-binding protein G(k) subunit alpha	5.69385	41	0	3.15159	0	2.91135	0	0	0	0	0	0	0	1.01049	0
P05202	Got2	Aspartate aminotransferase, mitochondrial	8.99756	47	9.01084	4.72738	6.14908	4.36702	5.49241	5.62115	9.94414	7.66174	4.69241	5.70867	5.00852	5.89465	6.6031
P06745	Gpi	Glucose-6-phosphate isomerase	8.1333	63	9.01084	8.66687	7.68634	9.46189	8.23862	7.02644	0	5.74631	5.47448	0	8.34753	8.3485	3.91366
P13020	Gsn	Gelsolin	6.17627	86	0	0	0	0	0	2.81058	0	0	0	0	0	0.468429	0
P47791	Gsr	Glutathione reductase, mitochondrial	7.98682	54	0	0	0	2.91135	0	0	0	0	0	0	0	0.485225	0
P10649	Gstm1	Glutathione S-transferase Mu 1	7.94287	26	0	3.15159	0	4.36702	0	4.91851	0	0	0	0	0	2.07285	0
P19157	Gstp1	Glutathione S-transferase P 1	7.86963	24	0	4.72738	0	5.8227	5.49241	4.21586	0	3.83087	3.12827	0	2.50426	3.37639	1.89268
P10922	H1f0	Histone H1.0	10.9019	21	0	0	0	2.91135	0	0	0	0	0	0	0	0.485225	0
P14434	H2-Aa	H-2 class II histocompatibility antigen, A-B alpha chain	4.77979	28	14.4173	8.66687	6.14908	10.1897	13.731	11.2423	0	0	0	0	0	10.7327	0
P14483	H2-Ab1	H-2 class II histocompatibility antigen, A beta chain	7.23975	30	25.2303	15.7579	19.9845	13.8289	16.4772	9.83701	0	0	0	0	0	16.8527	0
P01899	H2-D1	H-2 class I histocompatibility antigen, D-B alpha chain	6.72705	41	0	5.51528	9.22361	5.8227	8.23862	9.13437	0	3.83087	4.69241	0	5.00852	6.32243	2.70636
P14428	H2-K1	H-2 class I histocompatibility antigen, K-Q alpha chain (Fragment)	6.39209	37	9.01084	6.30318	7.68634	4.36702	8.23862	7.72908	0	3.83087	3.91034	0	3.33901	7.22251	2.21604
A0A0N4SV66	H2afj	Histone H2A	11.019	14	0	47.2738	83.0125	45.1259	39.82	0	0	0	0	0	26.7121	35.872	5.34242
P27661	H2afx	Histone H2AX	10.7407	15	0	10.2427	27.6708	14.5567	17.8503	12.6476	24.8603	11.4926	19.5517	36.5355	15.8603	13.828	21.6601
Q9QZQ8	H2afy	Core histone macro-H2A.1	9.80322	40	7.20867	4.72738	9.22361	4.36702	9.61172	12.6476	13.2589	11.4926	7.03861	22.8347	5.00852	7.96433	11.9267
Q8CCK0	H2afy2	Core histone macro-H2A.2	9.68604	40	0	0	0	2.91135	5.49241	4.21586	0	0	0	0	0	2.10327	0
P0C0S6	H2afz	Histone H2A.Z	10.5796	14	7.20867	0	0	0	0	0	13.2589	4.78859	0	17.126	0	1.20144	7.03469
E0CYN1	H3f3a	Histone H3.3 (Fragment)	12.147	6	0	0	0	0	0	0	9.94414	6.70402	0	9.13388	0	0	5.15641
Q61425	Hadh	Hydroxyacyl-coenzyme A dehydrogenase, mitochondrial	8.646	34	0	0	0	2.91135	0	2.10793	0	0	3.12827	0	0	0.836547	0.625654
Q8BMS1	Hadha	Trifunctional enzyme subunit alpha, mitochondrial	9.14404	83	9.01084	18.9095	18.4472	24.0186	16.4772	19.674	8.28678	12.4503	23.462	4.56694	19.1993	17.7562	13.5931
Q99JY0	Hadhb	Trifunctional enzyme subunit beta, mitochondrial	9.37842	51	9.01084	3.93949	6.14908	4.36702	6.86551	5.62115	6.62943	5.74631	5.47448	4.56694	5.00852	5.99218	5.48513
E9PYA3	Hagh	Hydroxyacylglutathione hydrolase, mitochondrial (Fragment)	8.44092	26	0	2.36369	0	2.91135	0	0	0	0	0	0	0	0.879174	0
Q91VB8	Hba-a1	Alpha globin 1	8.22119	15	127.954	65.3955	104.534	21.8351	129.072	37.9428	154.134	266.246	79.7709	38.819	50.92	81.1222	117.978
A8DUK4	Hbb-bs	Beta-globin	7.69385	16	138.767	53.577	78.4007	22.563	175.757	39.3481	120.987	190.586	66.4758	37.6772	54.259	84.7355	93.997
P02104	Hbb-y	Hemoglobin subunit epsilon-Y2	8.17725	16	0	0	12.2982	5.09486	35.7007	0	0	0	12.5131	0	13.3561	8.84895	5.17383
P51859	Hdgf	Hepatoma-derived growth factor	4.83057	26	0	0	0	2.91135	0	3.51322	0	0	3.12827	0	2.50426	1.07076	1.12651
Q99L13	Hibadh	3-hydroxyisobutyrate dehydrogenase, mitochondrial	8.1333	35	0	0	0	0	0	0	0	0	0	0	3.33901	0	0.667803
P43275	Hist1h1a	Histone H1.1	10.9312	22	18.0217	9.45477	19.9845	4.36702	13.731	7.02644	36.4618	22.9852	10.949	59.3702	11.6865	12.0976	28.2906
P43276	Hist1h1b	Histone H1.5	10.9165	23	18.0217	7.87897	15.3727	8.73405	10.9848	10.5397	29.8324	13.408	7.82068	31.9686	10.017	11.922	18.6093
P15864	Hist1h1c	Histone H1.2	11.0044	21	54.065	21.2732	44.5808	16.7403	37.0738	25.2952	89.4972	55.5476	25.0262	116.457	0	33.1714	57.3056
P43277	Hist1h1d	Histone H1.3	11.0337	22	0	22.0611	0	0	0	0	0	0	0	0	28.3816	3.67685	5.67632
P43274	Hist1h1e	Histone H1.4	11.1069	22	39.6477	18.1216	36.8945	15.2846	30.2083	21.782	53.0354	40.2241	17.2055	95.9057	25.0426	26.9898	46.2827
Q8CGP6	Hist1h2ah	Histone H2A type 1-H	11.0337	14	0	0	87.6243	0	0	0	0	73.7443	82.1171	86.7718	0	14.6041	48.5266
E9QAZ2	Hist1h2al	Ribosomal protein L15	11.5757	24	0	0	0	2.91135	0	0	0	0	3.12827	0	0	0.485225	0.625654
P10853	Hist1h2bf	Histone H2B type 1-F/J/L	10.3159	14	147.778	88.2445	86.0871	0	123.579	141.231	228.715	90.0255	115.746	275.158	153.595	97.82	172.648
P10854	Hist1h2bm	Histone H2B type 1-M	10.3159	14	0	0	0	74.9673	0	0	0	0	0	0	0	12.4945	0
P62806	Hist1h4a	Histone H4	11.356	11	255.908	112.669	236.739	98.9859	142.803	97.6675	321.527	203.036	123.567	906.537	111.022	157.462	333.138
Q64522	Hist2h2ab	Histone H2A type 2-B	10.8872	14	18.0217	0	0	0	12.3579	0	0	0	0	0	0	5.06327	0
Q64524	Hist2h2be	Histone H2B type 2-E	10.3159	14	86.504	55.9407	0	0	50.8048	129.989	155.792	53.6322	101.669	237.481	142.743	53.8731	138.263
Q8CGP0	Hist3h2bb	Histone H2B type 3-B	10.3159	14	0	0	70.7144	59.6827	164.772	0	0	0	0	0	0	49.1949	0
P17095	Hmga1	High mobility group protein HMG-I/HMG-Y	10.3159	12	0	0	0	0	0	0	0	0	2.3462	3.4252	0	0	1.15428
P63158	Hmgb1	High mobility group protein B1	5.74463	25	16.2195	18.1216	18.4472	18.1959	12.3579	13.3502	14.9162	9.57718	12.5131	5.70867	11.6865	16.1154	10.8803
P30681	Hmgb2	High mobility group protein B2	7.31299	24	21.626	14.1822	15.3727	11.6454	5.49241	8.43173	9.94414	9.57718	7.82068	4.56694	5.84327	12.7917	7.55044
Q9CX86	Hnrnpa0	Heterogeneous nuclear ribonucleoprotein A0	9.30518	31	7.20867	4.72738	6.14908	4.36702	5.49241	4.21586	6.62943	3.83087	2.3462	4.56694	3.33901	5.36007	4.14249
P49312	Hnrnpa1	Heterogeneous nuclear ribonucleoprotein A1	9.23193	34	18.0217	7.87897	29.2081	14.5567	9.61172	7.02644	6.62943	7.66174	4.69241	6.85041	10.017	14.3839	7.1702
O88569	Hnrnpa2b1	Heterogeneous nuclear ribonucleoproteins A2/B1	8.95361	37	28.8347	14.97	33.8199	20.3794	17.8503	15.4582	16.5736	16.2812	14.8593	15.9843	20.0341	21.8854	16.7465
A2AL12	Hnrnpa3	Heterogeneous nuclear ribonucleoprotein A3	9.1001	34	28.8347	18.9095	35.3572	21.1073	19.2234	14.0529	23.203	13.408	15.6414	11.4173	18.3646	22.9142	16.4069
Q99020	Hnrnpab	Heterogeneous nuclear ribonucleoprotein A/B	7.91357	31	10.813	6.30318	12.2982	5.09486	8.23862	7.72908	0	7.66174	4.69241	0	7.51278	8.41282	3.97339
Q9Z204	Hnrnpc	Heterogeneous nuclear ribonucleoproteins C1/C2	5.04639	34	7.20867	6.30318	0	4.36702	0	4.21586	0	4.78859	0	0	0	3.68246	0.957718
F6SHF3	Hnrnpd	Heterogeneous nuclear ribonucleoprotein D0 (Fragment)	9.81787	17	0	4.72738	6.14908	4.36702	5.49241	2.81058	0	5.74631	3.12827	0	5.00852	3.92441	2.77662
Q9Z2X1	Hnrnpf	Heterogeneous nuclear ribonucleoprotein F	5.49072	46	12.6152	7.87897	9.22361	7.27837	8.23862	9.83701	0	4.78859	4.69241	4.56694	6.67803	9.17863	4.14519
O35737	Hnrnph1	Heterogeneous nuclear ribonucleoprotein H	6.30322	49	12.6152	12.6064	13.8354	13.1011	17.8503	11.9449	6.62943	8.61946	9.38482	4.56694	12.5213	13.6589	8.34439
P70333	Hnrnph2	Heterogeneous nuclear ribonucleoprotein H2	6.30322	49	0	9.45477	12.2982	9.46189	0	7.72908	0	0	5.47448	0	6.67803	6.49065	2.4305
B2M1R6	Hnrnpk	Heterogeneous nuclear ribonucleoprotein K	5.5415	49	27.0325	22.849	26.1336	21.8351	19.2234	21.0793	13.2589	14.3658	17.2055	6.85041	20.8688	23.0255	14.5099
G3UY38	Hnrnpl	Heterogeneous nuclear ribonucleoprotein L	7.50342	51	10.813	9.45477	12.2982	8.73405	13.731	8.43173	8.28678	7.66174	7.82068	0	10.017	10.5771	6.75725
B8JK33	Hnrnpm	Heterogeneous nuclear ribonucleoprotein M	8.32373	68	18.0217	12.6064	21.5218	11.6454	10.9848	7.02644	9.94414	10.5349	8.60275	3.4252	7.51278	13.6344	8.00395
F7B5B5	Hnrnpr	Protein Hnrnpr	9.15869	60	0	3.93949	0	2.91135	0	3.51322	0	0	0	0	0	1.72734	0
G3XA10	Hnrnpu	Heterogeneous nuclear ribonucleoprotein U	5.92236	87	18.0217	10.2427	21.5218	11.6454	13.731	11.2423	13.2589	9.57718	10.949	11.4173	12.5213	14.4008	11.5447
Q00PI9	Hnrnpul2	Heterogeneous nuclear ribonucleoprotein U-like protein 2	4.89404	85	0	0	0	0	0	2.81058	0	0	0	0	0	0.468429	0
Z4YKA3	Hp1bp3	Heterochromatin protein 1-binding protein 3	9.80322	57	0	0	0	5.09486	4.11931	5.62115	0	0	3.91034	0	4.17377	2.47255	1.61682
Q99N15	Hsd17b10	17beta-hydroxysteroid dehydrogenase type 10/short chain L-3-hydroxyacyl-CoA dehydrogenase	8.76318	27	0	3.15159	0	0	0	0	0	0	0	0	0	0.525265	0
P07901	Hsp90aa1	Heat shock protein HSP 90-alpha	5.0083	85	82.8997	58.3044	53.8044	45.1259	42.5662	39.3481	58.0075	39.2664	37.5393	31.9686	42.5724	53.6748	41.8708
P11499	Hsp90ab1	Heat shock protein HSP 90-beta	5.03369	83	113.537	67.7592	73.7889	56.0435	63.1627	53.4009	69.609	55.5476	43.7958	41.1024	48.4157	71.282	51.6941
P08113	Hsp90b1	Endoplasmin	4.81787	92	27.0325	28.3643	30.7454	24.7465	35.7007	25.2952	16.5736	19.1544	19.5517	15.9843	13.3561	28.6474	16.924
Q61696	Hspa1a	Heat shock 70 kDa protein 1A	5.71924	70	0	11.0306	13.8354	14.5567	0	16.8635	0	7.66174	7.82068	0	0	9.38103	3.09648
P16627	Hspa1l	Heat shock 70 kDa protein 1-like	6.23975	71	0	0	0	0	21.9696	0	13.2589	0	0	0	13.3561	3.66161	5.32298
Q61316	Hspa4	Heat shock 70 kDa protein 4	5.23682	94	0	12.6064	7.68634	11.6454	5.49241	8.43173	0	7.66174	10.1669	0	8.34753	7.64371	5.23523
P20029	Hspa5	78 kDa glucose-regulated protein	5.16064	72	66.6802	59.8802	61.4908	58.227	87.8786	55.5089	39.7766	44.055	39.1034	43.3859	45.0767	64.9443	42.2795
P63017	Hspa8	Heat shock cognate 71 kDa protein	5.51611	71	82.8997	53.577	63.028	44.3981	68.6551	56.9141	49.7207	47.8859	36.7572	45.6694	45.0767	61.5787	45.022
P38647	Hspa9	Stress-70 protein, mitochondrial	6.07471	73	14.4173	12.6064	9.22361	13.1011	19.2234	21.0793	13.2589	11.4926	14.0772	10.2756	23.3731	14.9419	14.4955
P14602	Hspb1	Heat shock protein beta-1	6.55127	23	0	0	0	0	0	3.51322	0	0	0	0	0	0.585536	0
P63038	Hspd1	60 kDa heat shock protein, mitochondrial	6.17627	61	28.8347	26.7885	30.7454	32.0248	46.6855	32.3216	19.8883	19.1544	38.3213	15.9843	39.2334	32.9001	26.5163
Q64433	Hspe1	10 kDa heat shock protein, mitochondrial	8.35303	11	0	3.15159	6.14908	5.8227	10.9848	7.02644	0	3.83087	0	0	6.67803	5.52244	2.10178
Q9JKR6	Hyou1	Hypoxia up-regulated protein 1	5.18604	111	0	7.87897	0	6.55054	0	5.62115	0	0	3.91034	0	3.33901	3.34178	1.44987
O88844	Idh1	Isocitrate dehydrogenase [NADP] cytoplasmic	7.1665	47	0	5.51528	0	7.27837	0	8.43173	0	3.83087	4.69241	0	3.33901	3.53756	2.37246
P54071	Idh2	Isocitrate dehydrogenase [NADP], mitochondrial	8.68994	51	0	3.15159	0	2.18351	8.23862	4.21586	0	4.78859	3.12827	4.56694	3.33901	2.96493	3.16456
Q9D6R2	Idh3a	Isocitrate dehydrogenase [NAD] subunit alpha, mitochondrial	6.72705	40	0	5.51528	6.14908	4.36702	5.49241	4.21586	0	0	3.12827	0	0	4.28994	0.625654
Q91VA7	Idh3b	Isocitrate dehydrogenase [NAD] subunit, mitochondrial	8.60205	42	0	3.15159	0	0	0	0	0	0	0	0	0	0.525265	0
Q8CGE8	Ifi205a	Interferon-activable protein 205-A	8.48486	45	0	0	0	2.91135	0	0	0	0	0	0	0	0.485225	0
Q9CQW9	Ifitm3	Interferon-induced transmembrane protein 3	7.40088	15	0	0	0	2.91135	0	0	0	0	0	0	0	0.485225	0
P01872	Ighm	Ig mu chain C region	7.00537	50	0	0	0	0	9.61172	2.81058	13.2589	22.9852	7.82068	0	6.67803	2.07038	10.1486
A0A0R4J0C2	Il4i1	Amine oxidase	6.771	70	0	0	0	0	0	2.81058	0	0	0	0	0	0.468429	0
P40936	Inmt	Indolethylamine N-methyltransferase	6.39209	29	0	0	0	0	0	0	0	0	2.3462	0	0	0	0.469241
Q9JKF1	Iqgap1	Ras GTPase-activating-like protein IQGAP1	6.48096	189	5.4065	15.7579	9.22361	16.7403	8.23862	20.3767	4.97207	4.78859	7.03861	0	14.1908	12.6239	6.19802
Q64339	Isg15	Ubiquitin-like protein ISG15	7.89893	18	0	0	0	2.18351	4.11931	0	0	0	0	0	0	1.05047	0
Q61703	Itih2	Inter-alpha-trypsin inhibitor heavy chain H2	7.26904	106	0	0	7.68634	0	10.9848	0	0	0	3.91034	0	5.84327	3.11186	1.95072
P97825	Jpt1	Hematological and neurological expressed 1 protein	5.31299	16	0	0	0	2.18351	0	0	0	0	0	0	0	0.363919	0
Q02257	Jup	Junction plakoglobin	6.13818	82	0	0	4.61181	5.8227	0	7.02644	0	0	3.12827	0	3.33901	2.91016	1.29346
Q99MN1	Kars	Lysine--tRNA ligase	5.93506	68	0	0	0	2.91135	0	0	0	0	0	0	0	0.485225	0
A0A0R4J2B2	Kctd12	BTB/POZ domain-containing protein KCTD12	5.80811	36	0	3.15159	0	2.91135	0	0	0	0	0	0	0	1.01049	0
Q60749	Khdrbs1	KH domain-containing, RNA-binding, signal transduction-associated protein 1	8.71924	48	0	4.72738	6.14908	4.36702	6.86551	2.81058	0	3.83087	3.12827	0	0	4.15326	1.39183
Q3U0V1	Khsrp	Far upstream element-binding protein 2	7.32764	77	0	7.87897	0	7.27837	0	5.62115	0	0	4.69241	0	0	3.46308	0.938482
P70168	Kpnb1	Importin subunit beta-1	4.77979	97	0	3.93949	0	5.09486	0	7.02644	0	3.83087	4.69241	0	4.17377	2.6768	2.53941
P04104	Krt1	Keratin, type II cytoskeletal 1	8.14795	66	7.20867	0	0	2.91135	10.9848	6.32379	0	0	0	6.85041	6.67803	4.57144	2.70569
A2A513	Krt10	Keratin, type I cytoskeletal 10	5.07178	57	7.20867	4.72738	0	4.36702	10.9848	9.83701	0	0	0	5.70867	5.00852	6.18748	2.14344
P08730	Krt13	Keratin, type I cytoskeletal 13	4.85596	48	0	0	0	0	0	0	0	0	0	4.56694	0	0	0.913388
Q61781	Krt14	Keratin, type I cytoskeletal 14	5.17334	53	25.2303	29.1522	12.2982	37.8475	35.7007	42.1586	16.5736	13.408	15.6414	15.9843	11.6865	30.3979	14.6588
Q61414	Krt15	Keratin, type I cytoskeletal 15	4.85596	49	0	0	0	0	9.61172	7.02644	0	0	0	9.13388	5.00852	2.77303	2.82848
Q9QWL7	Krt17	Keratin, type I cytoskeletal 17	5.05908	48	46.8563	46.4859	43.0435	52.4043	57.6703	57.6168	33.1471	30.647	32.8469	27.4016	28.3816	50.6795	30.4848
P05784	Krt18	Keratin, type I cytoskeletal 18	5.32568	48	169.404	117.397	199.845	141.2	127.699	112.423	134.246	126.419	128.259	86.7718	107.683	144.661	116.676
P19001	Krt19	Keratin, type I cytoskeletal 19	5.38916	45	0	4.72738	0	10.1897	10.9848	11.2423	0	0	3.12827	0	0	6.1907	0.625654
Q9D312	Krt20	Keratin, type I cytoskeletal 20	5.37646	49	0	0	0	5.8227	6.86551	4.91851	0	0	0	0	0	2.93445	0
P07744	Krt4	Keratin, type II cytoskeletal 4	8.14795	56	0	0	0	0	0	0	0	0	0	0	5.00852	0	1.0017
Q922U2	Krt5	Keratin, type II cytoskeletal 5	7.75244	62	36.0433	31.5159	19.9845	36.3919	52.1779	44.9692	29.8324	18.1966	17.2055	23.9764	17.5298	36.8471	21.3482
P50446	Krt6a	Keratin, type II cytoskeletal 6A	7.94287	59	0	0	0	0	27.4621	14.7555	0	0	0	0	0	7.03626	0
Q9DCV7	Krt7	Keratin, type II cytoskeletal 7	5.87158	51	21.626	23.6369	23.059	26.2021	30.2083	30.9163	18.2309	20.1121	20.3338	10.2756	21.7036	25.9414	18.1312
Q6IFZ9	Krt74	Keratin, type II cytoskeletal 74	5.71924	55	0	0	0	0	0	0	0	0	3.91034	0	0	0	0.782068
Q8BGZ7	Krt75	Keratin, type II cytoskeletal 75	8.30908	60	0	0	10.7609	0	0	0	0	0	0	0	0	1.79348	0
Q6IFZ6	Krt77	Keratin, type II cytoskeletal 1b	8.01611	61	7.20867	4.72738	0	5.09486	8.23862	4.91851	0	0	3.12827	0	0	5.03134	0.625654
E9Q0F0	Krt78	Protein Krt78	7.97217	112	0	0	0	0	0	0	0	0	0	4.56694	0	0	0.913388
Q8VED5	Krt79	Keratin, type II cytoskeletal 79	7.69385	58	0	0	0	0	5.49241	2.81058	0	0	0	0	3.33901	1.38383	0.667803
P11679	Krt8	Keratin, type II cytoskeletal 8	5.8208	55	227.073	135.518	184.472	129.555	145.549	112.423	174.022	143.658	127.477	109.607	118.535	155.765	134.66
A2A6G9	Lasp1	LIM and SH3 domain protein 1 (Fragment)	8.86572	15	0	3.15159	0	2.91135	0	2.81058	0	0	0	0	0	1.47892	0
Q3U9G9	Lbr	Lamin-B receptor	9.36377	71	10.813	7.87897	12.2982	5.8227	6.86551	8.43173	9.94414	13.408	7.82068	5.70867	9.18229	8.68501	9.21276
Q61233	Lcp1	Plastin-2	5.32568	70	10.813	10.2427	9.22361	14.5567	17.8503	18.2687	0	5.74631	9.38482	0	13.3561	13.4925	5.69743
P06151	Ldha	L-lactate dehydrogenase A chain	7.73779	36	14.4173	12.6064	9.22361	10.9176	9.61172	12.6476	14.9162	11.4926	7.82068	4.56694	7.51278	11.5707	9.26184
P16125	Ldhb	L-lactate dehydrogenase B chain	6.04932	37	10.813	9.45477	12.2982	10.1897	5.49241	8.43173	8.28678	9.57718	7.82068	4.56694	7.51278	9.44663	7.55287
P16045	Lgals1	Galectin-1	5.49072	15	0	0	0	0	0	2.10793	0	0	0	0	0	0.351322	0
Q07797	Lgals3bp	Galectin-3-binding protein	5.13525	64	0	0	0	0	0	2.10793	0	0	0	0	0	0.351322	0
B1AQR8	Lgals9	Galectin	9.30518	40	0	0	0	0	0	2.81058	0	0	0	0	3.33901	0.468429	0.667803
Q9ERG0	Lima1	LIM domain and actin-binding protein 1	6.59521	84	0	0	0	2.91135	0	0	0	0	0	0	0	0.485225	0
P48678	Lmna	Prelamin-A/C	6.97607	74	10.813	11.8185	6.14908	17.4681	13.731	17.5661	16.5736	11.4926	7.82068	0	3.33901	12.9243	7.84517
P14733	Lmnb1	Lamin-B1	5.16064	67	39.6477	23.6369	43.0435	26.2021	30.2083	28.1058	39.7766	31.6047	31.2827	25.1182	15.8603	31.8074	28.7285
P21619	Lmnb2	Lamin-B2	5.50342	67	0	0	0	0	5.49241	0	0	0	0	0	4.17377	0.915402	0.834753
Q922Q8	Lrrc59	Leucine-rich repeat-containing protein 59	9.5249	35	0	3.15159	0	0	0	0	0	0	0	0	0	0.525265	0
P19973	Lsp1	Lymphocyte-specific protein 1	4.81787	37	0	3.93949	0	4.36702	0	4.21586	0	0	0	0	0	2.08706	0
P24527	Lta4h	Leukotriene A-4 hydrolase	6.41748	69	0	4.72738	0	0	0	4.21586	0	0	0	0	0	1.49054	0
A2AW86	Ly75	Lymphocyte antigen 75	6.39209	197	0	0	0	0	0	2.81058	0	0	0	0	0	0.468429	0
P61327	Magoh	Protein mago nashi homolog	6.11279	17	0	2.36369	0	2.18351	0	0	0	0	0	0	0	0.757867	0
G3UZW7	Magohb	Protein mago nashi homolog 2	5.51611	12	0	2.36369	0	0	0	0	0	0	2.3462	0	0	0.393949	0.469241
P27546	Map4	Microtubule-associated protein 4	4.98291	117	0	4.72738	0	4.36702	0	3.51322	0	0	3.12827	0	0	2.10127	0.625654
P26645	Marcks	Myristoylated alanine-rich C-kinase substrate	4.33545	30	0	0	0	0	0	3.51322	0	0	0	0	0	0.585536	0
P28667	Marcksl1	MARCKS-related protein	4.61475	20	0	0	0	0	0	2.81058	0	0	0	0	0	0.468429	0
Q8K310	Matr3	Matrin-3	6.25244	95	0	0	0	3.63919	0	4.21586	0	0	3.91034	0	0	1.30917	0.782068
P97310	Mcm2	DNA replication licensing factor MCM2	5.71924	102	0	0	0	2.91135	0	0	0	0	0	0	0	0.485225	0
P25206	Mcm3	DNA replication licensing factor MCM3	5.5542	91	0	0	0	0	0	2.81058	0	0	0	0	3.33901	0.468429	0.667803
P49718	Mcm5	DNA replication licensing factor MCM5	8.42627	82	0	3.15159	0	3.63919	0	0	0	0	0	0	0	1.1318	0
Q61881	Mcm7	DNA replication licensing factor MCM7	6.3667	81	0	3.93949	0	4.36702	0	4.91851	0	0	2.3462	0	3.33901	2.20417	1.13704
P14152	Mdh1	Malate dehydrogenase, cytoplasmic	6.58057	36	10.813	11.0306	12.2982	10.9176	10.9848	8.43173	6.62943	7.66174	6.25654	5.70867	6.67803	10.746	6.58688
P08249	Mdh2	Malate dehydrogenase, mitochondrial	8.67529	36	19.8238	14.1822	21.5218	13.1011	21.9696	16.8635	23.203	13.408	15.6414	25.1182	20.0341	17.9103	19.4809
E9PVX6	Mki67	Proliferation marker protein Ki-67	9.71533	351	0	3.93949	6.14908	0	0	5.62115	0	15.3235	7.03861	13.7008	8.34753	2.61829	8.88209
Q6ZQI3	Mlec	Malectin	6.04932	32	0	0	0	2.91135	0	0	0	0	0	0	0	0.485225	0
P26041	Msn	Moesin	6.59521	68	7.20867	11.0306	6.14908	10.1897	6.86551	7.02644	0	5.74631	4.69241	0	6.67803	8.07833	3.42335
P00405	Mtco2	Cytochrome c oxidase subunit 2	4.729	26	10.813	4.72738	7.68634	5.8227	8.23862	4.91851	6.62943	4.78859	5.47448	6.85041	5.84327	7.03443	5.91723
Q922D8	Mthfd1	C-1-tetrahydrofolate synthase, cytoplasmic	7.13721	101	0	0	0	2.91135	0	4.21586	0	0	0	0	5.00852	1.18787	1.0017
Q9EQK5	Mvp	Major vault protein	5.59229	96	0	3.15159	0	3.63919	0	0	0	0	2.3462	0	0	1.1318	0.469241
E9QPE7	Myh11	Myosin-11	5.50342	223	0	21.2732	13.8354	18.1959	0	16.8635	18.2309	19.1544	12.5131	19.4095	7.51278	11.6947	15.3641
Q8VDD5	Myh9	Myosin-9	5.65576	226	64.878	77.2139	67.6398	70.6002	52.1779	70.967	49.7207	121.63	54.7448	155.276	44.2419	67.2462	85.1227
Q6ZWQ9	Myl12a	MCG5400	4.80518	20	5.4065	7.09108	6.14908	7.27837	0	7.02644	0	9.57718	5.47448	17.126	0	5.49191	6.43553
Q3THE2	Myl12b	Myosin regulatory light chain 12B	4.84326	20	0	6.30318	0	5.8227	0	7.02644	0	7.66174	4.69241	13.7008	0	3.19205	5.21099
Q60605	Myl6	Myosin light polypeptide 6	4.65283	17	10.813	9.45477	12.2982	8.73405	13.731	9.83701	8.28678	11.4926	7.82068	20.5512	10.8518	10.8113	11.8006
Q60817	Naca	Nascent polypeptide-associated complex subunit alpha	4.56396	23	7.20867	6.30318	6.14908	5.8227	5.49241	5.62115	0	3.83087	0	0	5.84327	6.09953	1.93483
Q99J77	Nans	Sialic acid synthase	7.06396	40	0	4.72738	0	3.63919	5.49241	4.21586	0	0	0	0	0	3.01247	0
P28656	Nap1l1	Nucleosome assembly protein 1-like 1	4.4624	45	0	3.15159	0	2.91135	0	3.51322	0	0	3.12827	0	4.17377	1.59603	1.46041
Q78ZA7	Nap1l4	Nucleosome assembly protein 1-like 4	4.66553	43	0	3.15159	0	0	0	2.81058	0	0	0	0	0	0.993694	0
Q9DB05	Napa	Alpha-soluble NSF attachment protein	5.45264	33	0	0	0	2.91135	0	0	0	0	0	0	0	0.485225	0
P09405	Ncl	Nucleolin	4.75439	77	32.439	18.9095	30.7454	18.1959	19.2234	21.0793	13.2589	17.2389	17.2055	9.13388	16.6951	23.4321	14.7064
A0A087WR38	Ndufa10	NADH dehydrogenase [ubiquinone] 1 alpha subcomplex subunit 10, mitochondrial (Fragment)	4.75439	10	0	0	0	0	0	0	0	0	2.3462	0	0	0	0.469241
A0A0N4SVQ1	Ndufa4	Cytochrome c oxidase subunit NDUFA4	8.47021	6	0	0	0	2.91135	5.49241	3.51322	0	0	0	4.56694	3.33901	1.98616	1.58119
A0A0R3P9C8	Ndufa9	NADH dehydrogenase [ubiquinone] 1 alpha subcomplex subunit 9, mitochondrial	9.08545	42	0	3.15159	0	0	0	2.81058	0	0	0	0	0	0.993694	0
D3YUK4	Ndufb10	NADH dehydrogenase [ubiquinone] 1 beta subcomplex subunit 10 (Fragment)	6.56592	18	0	3.15159	0	0	0	0	0	0	3.12827	0	0	0.525265	0.625654
Q91VD9	Ndufs1	NADH-ubiquinone oxidoreductase 75 kDa subunit, mitochondrial	5.71924	80	0	0	0	0	0	3.51322	0	0	0	0	0	0.585536	0
Q9DCT2	Ndufs3	NADH dehydrogenase [ubiquinone] iron-sulfur protein 3, mitochondrial	7.1665	30	0	3.15159	0	0	0	0	0	0	0	0	0	0.525265	0
P15532	Nme1	Nucleoside diphosphate kinase A	7.37158	17	0	7.09108	6.14908	5.8227	5.49241	5.62115	0	0	3.91034	0	5.00852	5.0294	1.78377
Q01768	Nme2	Nucleoside diphosphate kinase B	7.50342	17	7.20867	9.45477	0	4.36702	0	6.32379	0	5.74631	3.91034	0	6.67803	4.55904	3.26693
Q99K48	Nono	Non-POU domain-containing octamer-binding protein	8.95361	55	0	9.45477	0	5.8227	5.49241	9.83701	0	4.78859	0	0	6.67803	5.10115	2.29332
F7CHQ7	Nop56	Nucleolar protein 56 (Fragment)	9.43701	24	0	3.15159	0	2.91135	0	4.21586	0	5.74631	3.12827	0	0	1.71313	1.77492
Q6DFW4	Nop58	Nucleolar protein 58	8.33838	60	0	3.93949	0	2.91135	0	0	0	4.78859	3.91034	0	3.33901	1.14181	2.40759
Q5SQB0	Npm1	Nucleophosmin	4.58936	30	23.4282	14.1822	21.5218	13.8289	20.5965	16.8635	13.2589	11.4926	14.0772	10.2756	16.6951	18.4035	13.1599
Q9ESQ8	Npvf	Pro-FMRFamide-related neuropeptide VF	9.84717	21	0	3.15159	6.14908	2.91135	6.86551	2.81058	0	5.74631	0	0	0	3.64802	1.14926
Q9CZ44	Nsfl1c	NSFL1 cofactor p47	5.14795	41	0	4.72738	0	5.8227	6.86551	5.62115	0	3.83087	3.12827	0	5.84327	3.83946	2.56048
A0A1C7CYU3	Nucb1	Nucleobindin 1, isoform CRA_b	5.07178	53	0	0	0	2.91135	0	0	0	0	0	0	0	0.485225	0
E9Q7G0	Numa1	Protein Numa1	5.87158	235	0	0	0	2.18351	0	3.51322	0	0	0	4.56694	0	0.949455	0.913388
Q9D8W7	Ociad2	OCIA domain-containing protein 2	9.40771	17	0	0	0	0	0	3.51322	0	0	6.25654	0	0	0.585536	1.25131
Q60597	Ogdh	2-oxoglutarate dehydrogenase, mitochondrial	6.82959	116	0	3.15159	0	3.63919	0	3.51322	0	0	3.12827	0	0	1.71733	0.625654
D3YWF6	Otub1	Ubiquitin thioesterase OTUB1	5.2876	28	0	2.36369	0	2.18351	0	0	0	0	0	0	0	0.757867	0
P09103	P4hb	Protein disulfide-isomerase	4.88135	57	16.2195	14.97	16.91	14.5567	13.731	13.3502	13.2589	15.3235	10.1669	4.56694	8.34753	14.9563	10.3327
P50580	Pa2g4	Proliferation-associated protein 2G4	6.85889	44	0	6.30318	0	2.91135	0	4.21586	0	0	0	0	3.33901	2.2384	0.667803
P29341	Pabpc1	Polyadenylate-binding protein 1	9.49561	71	0	3.93949	0	3.63919	0	4.21586	0	0	0	0	0	1.96576	0
P63005	Pafah1b1	Platelet-activating factor acetylhydrolase IB subunit alpha	7.37158	47	0	3.15159	0	0	0	0	0	0	0	0	0	0.525265	0
A2A815	Park7	Protein deglycase DJ-1 (Fragment)	7.21045	14	9.01084	4.72738	6.14908	4.36702	5.49241	4.21586	4.97207	3.83087	3.12827	0	3.33901	5.66043	3.05404
P60335	Pcbp1	Poly(rC)-binding protein 1	7.09326	37	0	0	0	0	0	3.51322	0	0	0	0	0	0.585536	0
Q61990	Pcbp2	Poly(rC)-binding protein 2	6.78564	38	0	3.15159	0	0	0	4.21586	0	0	0	0	0	1.22791	0
P17918	Pcna	Proliferating cell nuclear antigen	4.76709	29	0	3.15159	0	4.36702	4.11931	4.21586	0	0	0	0	5.00852	2.6423	1.0017
Q61823	Pdcd4	Programmed cell death protein 4	5.16064	52	0	2.36369	0	2.91135	0	0	0	0	0	0	0	0.879174	0
Q9WU78	Pdcd6ip	Programmed cell death 6-interacting protein	6.52197	96	0	0	0	0	0	2.81058	0	0	0	0	0	0.468429	0
P35486	Pdha1	Pyruvate dehydrogenase E1 component subunit alpha, somatic form, mitochondrial	8.19189	43	0	0	0	0	0	2.81058	0	0	0	0	0	0.468429	0
Q9D051	Pdhb	Pyruvate dehydrogenase E1 component subunit beta, mitochondrial	6.87354	39	0	0	0	2.91135	8.23862	0	0	0	0	0	0	1.85833	0
P27773	Pdia3	Protein disulfide-isomerase A3	6.21436	57	28.8347	37.0312	29.2081	28.3857	45.3124	37.9428	26.5177	23.9429	21.8979	14.8425	25.0426	34.4525	22.4487
P08003	Pdia4	Protein disulfide-isomerase A4	5.31299	72	10.813	11.0306	6.14908	14.5567	15.1041	13.3502	0	5.74631	7.82068	0	5.00852	11.834	3.7151
Q922R8	Pdia6	Protein disulfide-isomerase A6	5.13525	48	10.813	11.8185	9.22361	10.9176	16.4772	15.4582	8.28678	4.78859	10.1669	11.4173	8.34753	12.4513	8.60143
O70400	Pdlim1	PDZ and LIM domain protein 1	6.84424	36	0	6.30318	0	4.36702	0	4.21586	0	0	3.91034	0	5.00852	2.48101	1.78377
P70296	Pebp1	Phosphatidylethanolamine-binding protein 1	5.40186	21	10.813	6.30318	9.22361	7.27837	10.9848	7.02644	9.94414	3.83087	4.69241	6.85041	10.017	8.6049	7.06697
Q5SX49	Pfn1	Profilin	4.88135	12	36.0433	34.6675	30.7454	23.2908	27.4621	22.4846	19.8883	19.1544	17.2055	15.9843	23.3731	29.1156	19.1211
Q9DBJ1	Pgam1	Phosphoglycerate mutase 1	7.18115	29	7.20867	11.0306	10.7609	7.27837	0	7.02644	0	2.87315	4.69241	0	3.33901	7.21749	2.18091
Q9DCD0	Pgd	6-phosphogluconate dehydrogenase, decarboxylating	7.2251	53	0	4.72738	0	2.91135	0	3.51322	0	0	0	0	3.33901	1.85866	0.667803
P09411	Pgk1	Phosphoglycerate kinase 1	7.89893	45	18.0217	11.0306	15.3727	9.46189	13.731	7.02644	9.94414	9.57718	7.82068	0	8.34753	12.4407	7.13791
Q8CBG6	Pgls	6-phosphogluconolactonase	6.18896	23	0	3.15159	0	6.55054	0	5.62115	0	0	0	0	6.67803	2.55388	1.33561
O55022	Pgrmc1	Membrane-associated progesterone receptor component 1	4.70361	22	0	2.36369	0	2.91135	0	4.21586	0	0	2.3462	0	0	1.58182	0.469241
P67778	Phb	Prohibitin	5.75732	30	0	0	0	2.91135	6.86551	4.21586	0	0	4.69241	0	5.84327	2.33212	2.10714
O35129	Phb2	Prohibitin-2	9.83252	33	0	0	0	5.8227	9.61172	4.21586	0	0	4.69241	0	6.67803	3.27505	2.27409
Q61753	Phgdh	D-3-phosphoglycerate dehydrogenase	6.53662	57	0	5.51528	0	5.8227	8.23862	7.02644	0	0	0	0	5.00852	4.43384	1.0017
Q8BWR2	Pithd1	PITH domain-containing protein 1	5.74463	24	0	3.93949	0	4.36702	0	2.81058	0	0	0	0	0	1.85285	0
P52480	Pkm	Pyruvate kinase PKM	7.47412	58	30.6368	22.0611	32.2826	21.8351	21.9696	21.0793	9.94414	12.4503	13.2952	9.13388	20.0341	24.9774	12.9715
Q8R3B1	Plcd1	1-phosphatidylinositol 4,5-bisphosphate phosphodiesterase delta-1	6.21436	86	0	0	0	0	0	0	0	0	3.12827	0	0	0	0.625654
Q9QXS1	Plec	Plectin	5.96045	534	0	9.45477	0	14.5567	0	14.0529	0	0	9.38482	0	0	6.34407	1.87696
P23492	Pnp	Purine nucleoside phosphorylase	6.16357	32	0	3.15159	0	4.36702	0	4.21586	0	0	0	0	3.33901	1.95575	0.667803
Q9D819	Ppa1	Inorganic pyrophosphatase	5.60498	33	0	4.72738	6.14908	5.8227	0	4.91851	0	3.83087	3.12827	0	4.17377	3.60294	2.22658
P17742	Ppia	Peptidyl-prolyl cis-trans isomerase A	7.89893	18	9.01084	6.30318	12.2982	8.00621	8.23862	2.81058	6.62943	5.74631	4.69241	5.70867	6.67803	7.77793	5.89097
P24369	Ppib	Peptidyl-prolyl cis-trans isomerase B	9.5542	24	12.6152	9.45477	12.2982	8.73405	10.9848	8.43173	0	7.66174	5.47448	5.70867	5.00852	10.4198	4.77068
Q76MZ3	Ppp2r1a	Serine/threonine-protein phosphatase 2A 65 kDa regulatory subunit A alpha isoform	5.10986	65	0	3.15159	0	2.91135	0	0	0	0	3.12827	0	3.33901	1.01049	1.29346
B1AXW5	Prdx1	Peroxiredoxin-1 (Fragment)	7.32764	19	0	3.93949	0	4.36702	0	4.21586	0	0	3.12827	0	0	2.08706	0.625654
D3Z4A4	Prdx2	Peroxiredoxin-2 (Fragment)	5.52881	16	14.4173	11.0306	13.8354	11.6454	16.4772	8.43173	9.94414	11.4926	10.1669	6.85041	11.6865	12.6396	10.0281
P20108	Prdx3	Thioredoxin-dependent peroxide reductase, mitochondrial	7.57666	28	0	3.15159	0	0	0	0	0	0	0	0	0	0.525265	0
G3UZJ4	Prdx5	Peroxiredoxin-5, mitochondrial	9.24658	17	0	7.87897	6.14908	8.73405	8.23862	7.72908	0	7.66174	3.91034	0	8.34753	6.45497	3.98392
O08709	Prdx6	Peroxiredoxin-6	6.01123	25	0	7.87897	9.22361	7.27837	5.49241	5.62115	0	5.74631	6.25654	0	3.33901	5.91575	3.06837
O08795	Prkcsh	Glucosidase 2 subunit beta	4.4624	59	0	0	0	0	0	2.81058	0	0	0	0	0	0.468429	0
Q99PV0	Prpf8	Pre-mRNA-processing-splicing factor 8	8.83643	273	0	0	0	0	0	0	0	0	3.12827	0	0	0	0.625654
Q9Z1R9	Prss1	MCG124046	4.94482	26	18.0217	5.51528	9.22361	5.09486	8.23862	2.81058	13.2589	7.66174	6.25654	4.56694	5.00852	8.15077	7.35052
Q3U6K9	Psat1	Phosphoserine aminotransferase	7.6499	40	0	0	0	0	0	3.51322	0	0	0	0	0	0.585536	0
F6RB63	Psip1	PC4 and SFRS1-interacting protein (Fragment)	9.20264	10	0	0	0	0	0	0	0	0	2.3462	0	0	0	0.469241
Q9R1P4	Psma1	Proteasome subunit alpha type-1	6.45557	30	0	2.36369	0	2.18351	0	4.21586	0	0	0	0	6.67803	1.46051	1.33561
P49722	Psma2	Proteasome subunit alpha type-2	7.43018	26	0	6.30318	9.22361	7.27837	5.49241	5.62115	0	4.78859	3.91034	0	6.67803	5.65312	3.07539
D3YX79	Psma5	Proteasome subunit alpha type	4.89404	26	7.20867	3.93949	6.14908	5.09486	0	5.62115	0	4.78859	3.12827	0	5.00852	4.66887	2.58508
Q9QUM9	Psma6	Proteasome subunit alpha type-6	6.75635	27	0	3.93949	0	4.36702	8.23862	2.81058	0	0	0	4.56694	5.00852	3.22595	1.91509
Q9Z2U0	Psma7	Proteasome subunit alpha type-7	8.45557	28	9.01084	7.87897	12.2982	8.73405	8.23862	7.72908	0	5.74631	7.03861	0	8.34753	8.98162	4.22649
O09061	Psmb1	Proteasome subunit beta type-1	7.81104	26	0	7.87897	7.68634	11.6454	12.3579	12.6476	0	0	7.82068	0	13.3561	8.7027	4.23535
O35955	Psmb10	Proteasome subunit beta type-10	6.87354	29	0	2.36369	0	2.91135	0	3.51322	0	2.87315	0	0	4.17377	1.46471	1.40938
Q9R1P1	Psmb3	Proteasome subunit beta type-3	6.55127	23	0	3.15159	0	6.55054	0	4.91851	0	0	4.69241	0	5.00852	2.43677	1.94019
P99026	Psmb4	Proteasome subunit beta type-4	5.64307	29	0	3.15159	6.14908	3.63919	8.23862	7.02644	0	2.87315	2.3462	0	8.34753	4.70082	2.71338
A0A0R4J256	Psmb9	Proteasome subunit beta type	5.0083	23	0	0	6.14908	2.18351	0	2.81058	0	0	0	0	3.33901	1.85719	0.667803
P62192	Psmc1	26S protease regulatory subunit 4	6.21436	49	0	3.15159	0	4.36702	5.49241	4.21586	0	0	0	0	4.17377	2.87115	0.834753
A2AGN7	Psmc3	26S protease regulatory subunit 6A	5.021	45	0	3.15159	0	2.91135	0	2.81058	0	0	2.3462	0	5.00852	1.47892	1.47094
P62196	Psmc5	26S protease regulatory subunit 8	7.54736	46	0	6.30318	9.22361	5.8227	0	2.81058	0	3.83087	3.12827	0	0	4.02668	1.39183
P62334	Psmc6	26S protease regulatory subunit 10B	7.48877	44	0	3.93949	0	0	0	4.21586	0	0	2.3462	0	0	1.35922	0.469241
Q3TXS7	Psmd1	26S proteasome non-ATPase regulatory subunit 1	5.38916	106	0	0	0	0	0	3.51322	0	0	0	0	0	0.585536	0
Q8BG32	Psmd11	26S proteasome non-ATPase regulatory subunit 11	6.48096	47	0	5.51528	0	5.8227	0	3.51322	0	0	3.12827	0	5.00852	2.4752	1.62736
Q3TRH2	Psmd12	26S proteasome non-ATPase regulatory subunit 12	7.28369	48	0	3.93949	0	3.63919	0	2.81058	0	3.83087	0	0	3.33901	1.73154	1.43398
Q8VDM4	Psmd2	26S proteasome non-ATPase regulatory subunit 2	5.17334	100	0	2.36369	0	2.91135	0	2.81058	0	0	0	0	0	1.3476	0
P14685	Psmd3	26S proteasome non-ATPase regulatory subunit 3	8.44092	61	0	4.72738	6.14908	5.8227	0	5.62115	0	0	4.69241	0	4.17377	3.72005	1.77323
P26516	Psmd7	26S proteasome non-ATPase regulatory subunit 7	6.771	37	0	0	0	2.18351	0	0	0	0	0	0	2.50426	0.363919	0.500852
G3UXY0	Psme1	Proteasome activator complex subunit 1	6.18896	26	0	0	0	4.36702	0	7.02644	0	0	0	0	0	1.89891	0
E0CZ90	Psme2	Proteasome activator complex subunit 2 (Fragment)	4.88135	19	0	3.15159	6.14908	5.09486	0	2.81058	0	0	0	0	0	2.86768	0
P17225	Ptbp1	Polypyrimidine tract-binding protein 1	8.33838	56	10.813	14.1822	19.9845	15.2846	13.731	15.4582	0	5.74631	10.949	6.85041	11.6865	14.9089	7.04644
G5E8B1	Ptpn13	Protein tyrosine phosphatase, non-receptor type 13	6.354	270	7.20867	0	0	0	5.49241	0	11.6015	0	0	0	0	2.11685	2.3203
P29351	Ptpn6	Tyrosine-protein phosphatase non-receptor type 6	7.81104	68	0	3.15159	0	0	0	2.81058	0	0	0	0	0	0.993694	0
S4R1M0	Ptprc	Receptor-type tyrosine-protein phosphatase C	6.37939	128	0	4.72738	6.14908	4.36702	0	4.21586	0	0	3.12827	0	0	3.24322	0.625654
Q8R2Y8	Ptrh2	Peptidyl-tRNA hydrolase 2, mitochondrial	7.41553	20	0	0	0	2.18351	0	0	0	0	0	0	0	0.363919	0
Q3UEB3	Puf60	Poly(U)-binding-splicing factor PUF60	5.2876	60	0	2.36369	0	0	0	0	0	0	0	0	0	0.393949	0
Q9EPB4	Pycard	Apoptosis-associated speck-like protein containing a CARD	5.42725	21	0	6.30318	0	3.63919	0	5.62115	0	0	3.91034	0	3.33901	2.59392	1.44987
Q8CI94	Pygb	Glycogen phosphorylase, brain form	6.72705	97	0	4.72738	0	4.36702	0	4.91851	0	0	0	0	0	2.33549	0
P61027	Rab10	Ras-related protein Rab-10	8.38232	23	0	11.0306	0	8.00621	0	5.62115	0	7.66174	8.60275	4.56694	0	4.10965	4.16629
G3UY29	Rab11b	MCG22989, isoform CRA_a	6.96143	17	0	4.72738	0	2.91135	0	0	0	0	0	0	0	1.27312	0
Q91V41	Rab14	Ras-related protein Rab-14	6.21436	24	0	9.45477	9.22361	7.27837	8.23862	6.32379	0	4.78859	4.69241	0	5.00852	6.75319	2.8979
Q5SW88	Rab1a	Protein Rab1a	6.21436	22	10.813	16.5458	15.3727	11.6454	12.3579	8.43173	0	11.4926	9.38482	0	10.017	12.5278	6.17889
Q9D1G1	Rab1b	Ras-related protein Rab-1B	5.73193	22	9.01084	12.6064	0	11.6454	6.86551	7.02644	0	7.66174	7.82068	4.56694	8.34753	7.85909	5.67938
P53994	Rab2a	Ras-related protein Rab-2A	6.53662	24	7.20867	6.30318	9.22361	4.36702	0	4.91851	8.28678	5.74631	4.69241	0	3.33901	5.33683	4.4129
Q3TEG7	Rab2b	Putative uncharacterized protein	6.53662	21	0	0	9.22361	0	0	0	0	0	0	0	0	1.53727	0
Q6PHN9	Rab35	Ras-related protein Rab-35	8.29443	23	0	0	0	6.55054	0	0	0	0	7.03861	0	0	1.09176	1.40772
A0A1D5RMH1	Rab4a	Ras-related protein Rab-4A (Fragment)	8.93896	11	7.20867	0	0	0	0	0	8.28678	0	0	0	0	1.20144	1.65736
P35278	Rab5c	Ras-related protein Rab-5C	8.41162	23	0	0	0	2.18351	0	3.51322	0	0	0	0	0	0.949455	0
D3YV69	Rab6a	Ras-related protein Rab-6A	5.07178	20	0	7.87897	0	5.09486	0	0	0	5.74631	4.69241	0	0	2.16231	2.08774
P51150	Rab7a	Ras-related protein Rab-7a	6.69775	23	0	6.30318	0	4.36702	0	0	0	4.78859	3.91034	0	0	1.77837	1.73979
P55258	Rab8a	Ras-related protein Rab-8A	9.0708	24	0	0	0	0	0	0	0	0	0	0	5.84327	0	1.16865
P61028	Rab8b	Ras-related protein Rab-8B	9.0708	24	0	0	0	0	0	4.91851	0	0	0	0	0	0.819751	0
P68040	Rack1	Receptor of activated protein C kinase 1	7.69385	35	0	4.72738	0	3.63919	8.23862	7.02644	0	0	3.12827	5.70867	6.67803	3.9386	3.10299
P54728	Rad23b	UV excision repair protein RAD23 homolog B	4.83057	43	0	3.15159	0	0	0	0	0	0	0	0	0	0.525265	0
P62827	Ran	GTP-binding nuclear protein Ran	7.48877	24	7.20867	4.72738	6.14908	7.27837	8.23862	6.32379	6.62943	4.78859	4.69241	0	6.67803	6.65432	4.55769
A0A0G2JDL9	Rap1a	MCG10748, isoform CRA_b	9.21729	13	7.20867	4.72738	6.14908	4.36702	5.49241	4.21586	0	3.83087	4.69241	0	5.00852	5.36007	2.70636
F7B9R2	Rasgrf2	Ras-specific guanine nucleotide-releasing factor 2 (Fragment)	8.54346	66	0	0	0	0	0	0	6.62943	0	0	0	0	0	1.32589
Q60972	Rbbp4	Histone-binding protein RBBP4	4.89404	48	0	2.36369	0	0	0	2.81058	0	0	0	0	0	0.862378	0
E9QL13	Rbm14	MCG8382, isoform CRA_c	9.5542	63	0	0	0	2.18351	0	0	0	0	0	0	0	0.363919	0
O89086	Rbm3	RNA-binding protein 3	7.50342	17	5.4065	3.15159	6.14908	4.36702	5.49241	3.51322	0	0	3.12827	0	4.17377	4.67997	1.46041
E9Q8F0	Rbm39	RNA-binding protein 39	10.521	47	0	2.36369	0	0	0	4.21586	0	0	2.3462	0	0	1.09659	0.469241
A0A0G2JEA9	Rbm8a	RNA-binding protein 8A	5.94775	14	0	2.36369	0	2.91135	0	0	0	0	2.3462	0	0	0.879174	0.469241
A2AFI4	Rbmx	RNA-binding motif protein, X chromosome (Fragment)	9.56885	11	10.813	4.72738	0	4.36702	5.49241	4.91851	0	5.74631	0	0	5.00852	5.05305	2.15097
Q8VE37	Rcc1	Regulator of chromosome condensation	8.104	45	0	0	0	2.91135	0	3.51322	0	0	2.3462	5.70867	0	1.07076	1.61098
Q8BK67	Rcc2	Protein RCC2	8.71924	56	0	3.93949	0	0	0	3.51322	0	0	0	0	5.00852	1.24212	1.0017
Q05186	Rcn1	Reticulocalbin-1	4.84326	38	0	3.15159	0	2.91135	0	2.81058	0	0	0	0	0	1.47892	0
P26043	Rdx	Radixin	6.20166	69	0	3.15159	0	2.91135	0	2.81058	0	0	0	0	0	1.47892	0
O09049	Reg3g	Regenerating islet-derived protein 3-gamma	8.35303	19	0	0	0	5.8227	15.1041	4.91851	0	0	0	0	0	4.30756	0
A2BH06	Rpl11	60S ribosomal protein L11 (Fragment)	9.74463	20	0	0	0	0	0	2.81058	0	0	0	0	0	0.468429	0
P35979	Rpl12	60S ribosomal protein L12	9.42236	18	0	2.36369	6.14908	2.18351	0	2.81058	0	0	3.12827	0	3.33901	2.25114	1.29346
P47963	Rpl13	60S ribosomal protein L13	11.5464	24	10.813	5.51528	7.68634	4.36702	0	5.62115	0	5.74631	4.69241	7.99214	5.00852	5.66713	4.68787
Q9CR57	Rpl14	60S ribosomal protein L14	11.019	24	0	3.15159	0	0	0	4.21586	0	0	0	4.56694	3.33901	1.22791	1.58119
Q6ZWZ7	Rpl17	60S ribosomal protein L17	10.1841	21	0	3.15159	7.68634	4.36702	0	2.81058	0	3.83087	3.12827	0	0	3.00259	1.39183
A0A1B0GSF7	Rpl18	60S ribosomal protein L18	11.8101	15	7.20867	5.51528	6.14908	5.8227	8.23862	4.21586	6.62943	3.83087	3.12827	6.85041	5.84327	6.1917	5.25645
P67984	Rpl22	60S ribosomal protein L22	9.18799	15	0	0	0	2.91135	0	2.81058	0	0	0	0	3.33901	0.953654	0.667803
P62830	Rpl23	60S ribosomal protein L23	10.5063	15	0	0	0	0	0	2.81058	0	0	0	0	4.17377	0.468429	0.834753
F8WIX8	Rpl23a	Histone H2A	10.7407	14	81.0975	49.6375	89.1616	49.4929	43.9393	25.9978	164.078	71.8288	81.3351	84.4883	30.0511	56.5544	86.3563
Q8BP67	Rpl24	60S ribosomal protein L24	11.2534	18	7.20867	3.15159	6.14908	0	6.86551	2.81058	6.62943	0	3.12827	4.56694	4.17377	4.36424	3.69968
P14115	Rpl27a	60S ribosomal protein L27a	11.1216	17	0	0	0	0	0	0	0	0	0	4.56694	0	0	0.913388
P27659	Rpl3	60S ribosomal protein L3	10.2134	46	0	3.15159	4.61181	4.36702	0	2.81058	0	0	3.12827	0	3.33901	2.49017	1.29346
P62900	Rpl31	60S ribosomal protein L31	10.5356	14	0	0	0	0	0	2.81058	0	0	0	0	0	0.468429	0
P61514	Rpl37a	60S ribosomal protein L37a	10.4331	10	0	0	0	0	0	0	0	0	0	0	3.33901	0	0.667803
Q9D8E6	Rpl4	60S ribosomal protein L4	11.0044	47	7.20867	8.66687	9.22361	8.73405	0	5.62115	6.62943	5.74631	8.60275	0	5.00852	6.57573	5.1974
P47962	Rpl5	60S ribosomal protein L5	9.77393	34	0	4.72738	0	3.63919	0	2.81058	0	0	0	0	3.33901	1.86286	0.667803
P47911	Rpl6	60S ribosomal protein L6	10.6968	33	7.20867	4.72738	6.14908	4.36702	5.49241	5.62115	6.62943	4.78859	3.12827	4.56694	6.67803	5.59429	5.15825
P14148	Rpl7	60S ribosomal protein L7	10.8872	31	0	3.93949	0	4.36702	0	2.81058	0	0	3.91034	0	0	1.85285	0.782068
P12970	Rpl7a	60S ribosomal protein L7a	10.5649	30	7.20867	4.72738	0	4.36702	0	4.21586	0	5.74631	3.12827	4.56694	3.33901	3.41982	3.35611
P62918	Rpl8	60S ribosomal protein L8	11.0337	28	0	3.93949	0	2.91135	0	4.21586	0	0	0	0	0	1.84445	0
D3YZT0	Rpl9	60S ribosomal protein L9	10.1694	12	0	0	0	2.91135	0	2.81058	0	0	0	0	3.33901	0.953654	0.667803
P14869	Rplp0	60S acidic ribosomal protein P0	6.25244	34	7.20867	9.45477	10.7609	7.27837	8.23862	9.83701	8.28678	5.74631	7.03861	4.56694	13.3561	8.79639	7.79894
E9Q3T0	Rplp1	Protein Gm10073	4.36084	11	0	4.72738	6.14908	4.36702	0	2.81058	0	3.83087	4.69241	4.56694	4.17377	3.00901	3.4528
P99027	Rplp2	60S acidic ribosomal protein P2	4.53857	12	18.0217	14.97	15.3727	10.1897	13.731	11.9449	11.6015	8.61946	10.949	9.13388	11.6865	14.0384	10.3981
Q91YQ5	Rpn1	Dolichyl-diphosphooligosaccharide--protein glycosyltransferase subunit 1	6.45557	68	7.20867	9.45477	9.22361	9.46189	6.86551	10.5397	0	5.74631	5.47448	4.56694	5.00852	8.79235	4.15925
A2ACG7	Rpn2	Dolichyl-diphosphooligosaccharide--protein glycosyltransferase subunit 2	6.22705	67	5.4065	7.87897	6.14908	8.73405	6.86551	11.2423	4.97207	5.74631	10.949	0	3.33901	7.71274	5.00127
P63325	Rps10	40S ribosomal protein S10	10.1548	19	0	0	0	2.91135	5.49241	0	0	0	0	0	3.33901	1.40063	0.667803
Q921R2	Rps13	40S ribosomal protein S13	10.7114	16	0	3.93949	0	0	0	2.81058	0	0	0	0	0	1.12501	0
P62264	Rps14	40S ribosomal protein S14	10.0522	16	9.01084	4.72738	6.14908	5.8227	6.86551	5.62115	0	5.74631	4.69241	6.85041	5.00852	6.36611	4.45953
D3YTQ9	Rps15	40S ribosomal protein S15	10.5942	14	0	3.15159	0	0	0	0	0	3.83087	0	0	0	0.525265	0.766174
P62245	Rps15a	40S ribosomal protein S15a	10.1255	15	0	0	0	2.91135	5.49241	3.51322	0	3.83087	0	4.56694	4.17377	1.98616	2.51431
P14131	Rps16	40S ribosomal protein S16	10.2134	16	0	4.72738	0	3.63919	0	0	0	0	3.91034	0	0	1.39443	0.782068
P63276	Rps17	40S ribosomal protein S17	9.84717	16	0	0	0	3.63919	0	0	0	0	0	0	0	0.606531	0
S4R223	Rps19	40S ribosomal protein S19	9.40771	8	0	3.93949	0	2.91135	0	3.51322	0	0	3.12827	4.56694	3.33901	1.72734	2.20684
A0A140T8L5	Rps2	Protein Rps2-ps6	9.78857	24	0	3.93949	6.14908	4.36702	0	0	0	3.83087	3.12827	0	0	2.40926	1.39183
P60867	Rps20	40S ribosomal protein S20	9.93506	13	0	0	0	0	0	0	0	0	0	0	3.33901	0	0.667803
Q9CQR2	Rps21	40S ribosomal protein S21	8.51416	9	0	0	0	2.91135	0	0	0	0	0	0	0	0.485225	0
P62849	Rps24	40S ribosomal protein S24	10.7847	15	9.01084	4.72738	9.22361	4.36702	8.23862	5.62115	0	5.74631	3.91034	5.70867	6.67803	6.86477	4.40867
P62852	Rps25	40S ribosomal protein S25	10.1108	14	0	0	0	3.63919	0	0	0	5.74631	0	5.70867	3.33901	0.606531	2.9588
P62908	Rps3	40S ribosomal protein S3	9.65674	27	18.0217	17.3337	15.3727	14.5567	12.3579	14.0529	8.28678	11.4926	12.5131	7.99214	11.6865	15.2826	10.3942
P97351	Rps3a	40S ribosomal protein S3a	9.72998	30	0	2.36369	0	2.91135	0	2.10793	0	2.87315	3.12827	3.4252	2.50426	1.2305	2.38618
P62702	Rps4x	40S ribosomal protein S4, X isoform	10.1548	30	7.20867	4.72738	6.14908	4.36702	6.86551	4.21586	0	5.74631	4.69241	5.70867	5.00852	5.58892	4.23118
P62754	Rps6	40S ribosomal protein S6	10.8433	29	0	4.72738	0	4.36702	8.23862	5.62115	0	7.66174	0	15.9843	6.67803	3.8257	6.06481
F6SVV1	Rps7	Protein Gm9493	10.0229	22	9.01084	6.30318	9.22361	5.09486	6.86551	7.02644	6.62943	5.74631	6.25654	9.13388	8.34753	7.25407	7.22274
P62242	Rps8	40S ribosomal protein S8	10.3159	24	7.20867	4.72738	0	3.63919	5.49241	3.51322	0	4.78859	3.12827	5.70867	3.33901	4.09681	3.39291
P14206	Rpsa	40S ribosomal protein SA	4.86865	33	9.01084	10.2427	12.2982	10.1897	10.9848	12.6476	6.62943	8.61946	6.25654	7.99214	10.017	10.8956	7.90292
A2AVJ7	Rrbp1	Ribosome-binding protein 1	9.18799	158	0	0	0	0	0	4.21586	0	0	0	0	0	0.702644	0
Q8BH78	Rtn4	Reticulon	4.77979	38	0	4.72738	0	5.8227	0	5.62115	0	0	3.12827	0	0	2.69521	0.625654
Q9CQE8	RTRAF	UPF0568 protein C14orf166 homolog	6.88818	28	0	3.15159	0	0	0	0	0	0	0	0	0	0.525265	0
P60122	Ruvbl1	RuvB-like 1	6.41748	50	0	2.36369	0	2.91135	0	0	0	0	0	0	3.33901	0.879174	0.667803
P08207	S100a10	Protein S100-A10	6.771	11	0	3.15159	0	3.63919	0	2.81058	0	3.83087	4.69241	0	3.33901	1.60023	2.37246
P50543	S100a11	Protein S100-A11	5.45264	11	0	4.72738	6.14908	5.09486	5.49241	4.21586	0	3.83087	4.69241	0	5.00852	4.27993	2.70636
E9PYG9	Samhd1	Deoxynucleoside triphosphate triphosphohydrolase SAMHD1	7.23975	67	0	2.36369	0	2.91135	0	0	0	0	2.3462	0	0	0.879174	0.469241
Q60611	Satb1	DNA-binding protein SATB1	6.53662	86	0	3.15159	0	2.91135	0	3.51322	0	0	3.12827	0	5.84327	1.59603	1.79431
Q8VCA8	Scrn2	Secernin-2	5.70654	47	0	3.15159	0	0	0	0	0	0	2.3462	0	0	0.525265	0.469241
Q8K2B3	Sdha	Succinate dehydrogenase [ubiquinone] flavoprotein subunit, mitochondrial	7.37158	73	0	0	6.14908	3.63919	5.49241	5.62115	0	0	3.12827	0	6.67803	3.48364	1.96126
E9Q6R3	Sec22b	Vesicle-trafficking protein SEC22b	5.92236	19	0	3.15159	0	4.36702	0	4.21586	6.62943	3.83087	3.12827	0	4.17377	1.95575	3.55247
E9Q1S3	Sec23a	Protein transport protein Sec23A	7.45947	83	0	2.36369	4.61181	2.18351	0	0	0	0	2.3462	0	0	1.5265	0.469241
E9Q3V6	Sept2	Septin-2	6.0874	37	0	3.15159	0	2.91135	0	2.81058	0	0	0	0	4.17377	1.47892	0.834753
O55131	Sept7	Septin-7	8.57275	51	0	4.72738	0	4.36702	0	2.81058	0	0	0	0	3.33901	1.98416	0.667803
A2A6U3	Sept9	Septin-9	8.32373	64	0	3.15159	0	4.36702	0	0	0	0	3.12827	0	0	1.2531	0.625654
A0A0N4SV32	Serbp1	Plasminogen activator inhibitor 1 RNA-binding protein	8.47021	40	0	3.15159	0	2.91135	0	0	0	0	3.12827	0	0	1.01049	0.625654
Q9D154	Serpinb1a	Leukocyte elastase inhibitor A	6.21436	43	14.4173	17.3337	13.8354	18.9238	30.2083	17.5661	0	4.78859	4.69241	6.85041	4.17377	18.7141	4.10103
Q60854	Serpinb6	Serpin B6	5.74463	43	0	7.09108	0	5.8227	10.9848	8.43173	0	4.78859	0	0	3.33901	5.38839	1.62552
K7E6F1	Serpinb6a	Serpin B6 (Fragment)	6.78564	25	0	0	0	0	0	0	0	3.83087	3.12827	0	0	0	1.39183
O08797	Serpinb9	Protein Serpinb9	5.40186	42	0	3.15159	0	2.18351	0	2.81058	0	0	0	0	0	1.35761	0
P19324	Serpinh1	Serpin H1	8.82178	47	10.813	14.1822	7.68634	8.73405	5.49241	8.43173	9.94414	4.78859	10.1669	6.85041	4.17377	9.22328	7.18476
A2BE92	Set	Protein SET (Fragment)	5.16064	18	9.01084	7.09108	0	4.36702	5.49241	7.72908	6.62943	5.74631	0	0	5.00852	5.61507	3.47685
D3YVH4	Sf1	Splicing factor 1 (Fragment)	8.38232	30	0	0	0	0	0	4.21586	0	0	0	0	0	0.702644	0
Q8K4Z5	Sf3a1	Splicing factor 3A subunit 1	5.22412	88	0	0	0	2.18351	0	0	0	0	0	0	0	0.363919	0
G5E866	Sf3b1	Splicing factor 3B subunit 1	7.09326	146	0	0	0	0	0	2.81058	0	0	0	0	0	0.468429	0
Q3UJB0	Sf3b2	Protein Sf3b2	5.61768	98	0	3.93949	0	3.63919	0	0	0	0	0	0	0	1.26311	0
Q921M3	Sf3b3	Splicing factor 3B subunit 3	5.26221	135	0	2.36369	0	4.36702	0	2.81058	0	0	0	0	0	1.59022	0
Q8QZY9	Sf3b4	Splicing factor 3B subunit 4	8.55811	44	0	0	0	0	0	2.81058	0	0	0	0	0	0.468429	0
O70456	Sfn	14-3-3 protein sigma	4.77979	28	19.8238	10.2427	12.2982	8.73405	12.3579	9.83701	14.9162	11.4926	9.38482	5.70867	8.34753	12.2156	9.96997
Q8VIJ6	Sfpq	Splicing factor, proline- and glutamine-rich	9.43701	75	7.20867	8.66687	12.2982	10.9176	13.731	11.2423	0	3.83087	7.82068	5.70867	10.017	10.6774	5.47545
Q8R0X7	Sgpl1	Sphingosine-1-phosphate lyase 1	9.1001	64	27.0325	17.3337	24.5963	18.1959	19.2234	18.2687	16.5736	16.2812	15.6414	11.4173	15.0256	20.7751	14.9878
O88890	Sh2d1a	SH2 domain-containing protein 1A	8.5874	14	0	3.15159	0	0	0	0	0	0	0	0	0	0.525265	0
Q91VW3	Sh3bgrl3	SH3 domain-binding glutamic acid-rich-like protein 3	5.13525	10	0	3.15159	0	0	0	0	0	0	0	0	0	0.525265	0
Q9CZN7	Shmt2	Serine hydroxymethyltransferase	8.47021	56	0	0	0	0	0	0	0	0	3.12827	0	0	0	0.625654
Q9WTX5	Skp1	S-phase kinase-associated protein 1	4.53857	19	0	0	0	2.91135	0	0	0	0	0	0	0	0.485225	0
Q8BH59	Slc25a12	Calcium-binding mitochondrial carrier protein Aralar1	8.25049	75	0	0	0	3.63919	0	0	0	0	0	0	0	0.606531	0
Q9QXX4	Slc25a13	Calcium-binding mitochondrial carrier protein Aralar2	8.60205	74	0	3.93949	0	2.91135	0	3.51322	0	0	0	0	0	1.72734	0
P48962	Slc25a4	ADP/ATP translocase 1	9.71533	33	0	3.15159	0	0	0	2.81058	0	4.78859	4.69241	0	0	0.993694	1.8962
P51881	Slc25a5	ADP/ATP translocase 2	9.72998	33	7.20867	6.30318	0	3.63919	0	5.62115	9.94414	9.57718	6.25654	6.85041	5.00852	3.79536	7.52736
P04919	Slc4a1	Band 3 anion transport protein	5.45264	103	0	0	0	0	0	0	0	5.74631	0	0	0	0	1.14926
P70441	Slc9a3r1	Na(+)/H(+) exchange regulatory cofactor NHE-RF1	5.89697	39	0	0	0	2.91135	0	2.81058	0	0	0	0	0	0.953654	0
Q91ZW3	Smarca5	SWI/SNF-related matrix-associated actin-dependent regulator of chromatin subfamily A member 5	8.14795	122	0	0	0	0	0	2.81058	0	0	0	0	0	0.468429	0
Q9CU62	Smc1a	Structural maintenance of chromosomes protein 1A	7.63525	143	0	0	0	2.91135	0	0	0	0	0	0	0	0.485225	0
Q78PY7	Snd1	Staphylococcal nuclease domain-containing protein 1	7.43018	102	0	0	0	4.36702	0	0	0	0	0	0	0	0.727837	0
Q6P4T2	Snrnp200	U5 small nuclear ribonucleoprotein 200 kDa helicase	6.06201	244	0	3.15159	0	3.63919	0	0	0	0	0	0	0	1.1318	0
P27048	Snrpb	Small nuclear ribonucleoprotein-associated protein B	10.9019	24	0	3.15159	0	2.91135	0	2.81058	0	0	3.91034	0	5.00852	1.47892	1.78377
P62315	Snrpd1	Small nuclear ribonucleoprotein Sm D1	11.561	13	0	3.15159	0	5.8227	0	0	0	0	3.12827	0	0	1.49571	0.625654
P62317	Snrpd2	Small nuclear ribonucleoprotein Sm D2	9.90576	14	0	3.15159	6.14908	2.91135	0	2.81058	0	0	3.12827	0	3.33901	2.50376	1.29346
E9Q0W8	Snrpe	Small nuclear ribonucleoprotein E	9.84717	6	0	3.15159	0	0	0	2.81058	0	0	0	0	3.33901	0.993694	0.667803
P08228	Sod1	Superoxide dismutase [Cu-Zn]	6.50732	16	10.813	4.72738	0	4.36702	8.23862	4.91851	6.62943	5.74631	3.12827	5.70867	6.67803	5.51076	5.57814
G3UXX3	Spr	Sepiapterin reductase	6.21436	23	0	3.15159	0	2.91135	0	2.81058	0	0	0	0	0	1.47892	0
A3KGU5	Sptan1	Spectrin alpha chain, non-erythrocytic 1	5.32568	283	10.813	18.9095	12.2982	23.2908	5.49241	11.2423	8.28678	8.61946	17.2055	0	6.67803	13.6744	8.15795
Q62261	Sptbn1	Spectrin beta chain, non-erythrocytic 1	5.57959	274	0	9.45477	0	10.9176	0	9.13437	9.94414	7.66174	10.1669	0	5.00852	4.91778	6.55626
Q6PDM2	Srsf1	Serine/arginine-rich splicing factor 1	10.3599	28	0	4.72738	4.61181	4.36702	0	4.21586	0	0	0	0	5.84327	2.98701	1.16865
Q3TFP0	Srsf10	Putative uncharacterized protein	10.3306	22	0	0	0	2.91135	0	0	0	0	0	0	0	0.485225	0
Q62093	Srsf2	Serine/arginine-rich splicing factor 2	11.854	25	5.4065	3.15159	4.61181	2.18351	4.11931	2.81058	0	0	0	0	3.33901	3.71388	0.667803
O35326	Srsf5	Serine/arginine-rich splicing factor 5	11.561	31	0	0	0	0	0	3.51322	0	0	0	0	0	0.585536	0
Q8BL97	Srsf7	Serine/arginine-rich splicing factor 7	11.8979	31	0	0	6.14908	0	5.49241	4.21586	0	0	0	0	4.17377	2.64289	0.834753
A2AR07	Ssb	Lupus La protein homolog (Fragment)	8.98291	21	0	6.30318	0	3.63919	0	3.51322	0	0	0	0	3.33901	2.2426	0.667803
Q62186	Ssr4	Translocon-associated protein subunit delta	5.78271	19	0	0	0	3.63919	0	0	0	0	0	0	0	0.606531	0
F8WJK8	St13	Hsc70-interacting protein	5.30029	41	0	3.15159	0	2.91135	0	2.81058	0	0	0	0	0	1.47892	0
P42225	Stat1	Signal transducer and activator of transcription 1	5.57959	87	0	7.87897	0	8.73405	0	8.43173	0	4.78859	3.12827	0	0	4.17412	1.58337
Q60864	Stip1	Stress-induced-phosphoprotein 1	6.80029	63	0	4.72738	6.14908	5.8227	0	5.62115	0	0	3.12827	0	5.00852	3.72005	1.62736
D3Z1Z8	Stmn1	Stathmin (Fragment)	6.02393	12	0	3.15159	0	0	0	2.81058	0	0	0	0	3.33901	0.993694	0.667803
O70439	Stx7	Syntaxin-7	5.78271	30	0	0	0	2.91135	0	2.81058	0	0	0	0	0	0.953654	0
P11031	Sub1	Activated RNA polymerase II transcriptional coactivator p15	9.59814	14	0	3.93949	0	4.36702	5.49241	5.62115	0	0	3.91034	5.70867	5.00852	3.23668	2.92551
G3UZX6	Sumo3	Small ubiquitin-related modifier 3 (Fragment)	9.72998	5	0	3.15159	0	2.91135	0	0	0	0	0	0	0	1.01049	0
G3UZ48	Syncrip	Heterogeneous nuclear ribonucleoprotein Q	9.15869	52	0	6.30318	0	4.36702	0	7.02644	0	0	0	0	0	2.94944	0
Q9WVA4	Tagln2	Transgelin-2	8.23584	22	0	4.72738	0	5.8227	0	8.43173	0	0	3.91034	0	0	3.16363	0.782068
Q3TBA3	Tap1	Antigen peptide transporter 1	8.70459	76	0	3.15159	4.61181	3.63919	0	2.81058	0	0	3.12827	0	0	2.36886	0.625654
P36371	Tap2	Antigen peptide transporter 2	7.23975	77	0	2.36369	0	2.91135	0	0	0	0	0	0	0	0.879174	0
Q9R233	Tapbp	Tapasin	8.49951	50	0	6.30318	0	5.8227	5.49241	4.21586	0	5.74631	5.47448	4.56694	4.17377	3.63903	3.9923
Q921F2	Tardbp	TAR DNA-binding protein 43	6.69775	45	0	4.72738	6.14908	4.36702	8.23862	7.02644	0	0	3.12827	0	5.84327	5.08476	1.79431
P11983	Tcp1	T-complex protein 1 subunit alpha	6.16357	60	0	4.72738	0	7.27837	0	7.02644	0	0	4.69241	0	6.67803	3.17203	2.27409
Q8BZN7	Thrap3	Putative uncharacterized protein	10.3159	80	0	2.36369	0	0	0	0	0	0	0	0	0	0.393949	0
P01831	Thy1	Thy-1 membrane glycoprotein	8.96826	18	7.20867	6.30318	9.22361	5.8227	5.49241	6.32379	4.97207	3.83087	4.69241	0	5.84327	6.72906	3.86772
P40142	Tkt	Transketolase	7.50342	68	9.01084	23.6369	30.7454	22.563	26.0889	21.0793	0	6.70402	13.2952	0	11.6865	22.1874	6.33715
P26039	Tln1	Talin-1	6.17627	270	0	13.3943	0	10.1897	0	10.5397	0	0	11.731	0	3.33901	5.68727	3.01401
Q9D1D4	Tmed10	Transmembrane emp24 domain-containing protein 10	6.69775	25	0	3.15159	0	2.91135	0	0	0	0	0	0	0	1.01049	0
Q61029	Tmpo	Lamina-associated polypeptide 2, isoforms beta/delta/epsilon/gamma	9.45166	50	19.8238	12.6064	15.3727	10.9176	16.4772	12.6476	9.94414	19.1544	12.5131	15.9843	11.6865	14.6409	13.8565
Q04750	Top1	DNA topoisomerase 1	9.33447	91	0	0	0	0	0	2.81058	0	5.74631	0	5.70867	2.50426	0.468429	2.79185
Q01320	Top2a	DNA topoisomerase 2-alpha	8.60205	173	0	0	6.14908	0	0	0	0	10.5349	10.949	7.99214	0	1.02485	5.8952
Q64511	Top2b	DNA topoisomerase 2-beta	8.29443	182	0	3.93949	0	2.91135	0	4.21586	0	9.57718	6.25654	11.4173	0	1.84445	5.45021
F6VQ81	Tpd52l2	Tumor protein D54 (Fragment)	8.19189	18	0	3.15159	0	3.63919	0	2.81058	0	0	0	0	0	1.60023	0
H7BXC3	Tpi1	Triosephosphate isomerase	5.57959	18	0	9.45477	9.22361	7.27837	5.49241	4.21586	0	0	4.69241	0	4.17377	5.94417	1.77323
E9Q453	Tpm1	Tropomyosin alpha-1 chain	4.77979	28	0	4.72738	0	5.8227	8.23862	7.02644	0	0	4.69241	6.85041	6.67803	4.30252	3.64417
A2AIM4	Tpm2	Tropomyosin beta chain	4.69092	33	0	4.72738	0	4.36702	0	4.21586	0	0	4.69241	0	0	2.21838	0.938482
D3Z6I8	Tpm3	Tropomyosin alpha-3 chain	4.79248	29	18.0217	11.8185	18.4472	13.1011	13.731	11.2423	18.2309	13.408	12.5131	13.7008	12.5213	14.3936	14.0748
Q6IRU2	Tpm4	Tropomyosin alpha-4 chain	4.67822	28	0	6.30318	0	6.55054	0	4.21586	0	0	0	0	0	2.84493	0
Q7M739	Tpr	Nuclear pore complex-associated intranuclear coiled-coil protein TPR	5.0083	267	0	0	0	0	0	0	0	0	3.91034	0	0	0	0.782068
P63028	Tpt1	Translationally-controlled tumor protein	4.85596	19	0	0	0	2.18351	0	0	0	0	0	0	0	0.363919	0
F8WJG3	Tra2b	Transformer-2 protein homolog beta	10.1548	22	0	3.93949	6.14908	2.91135	0	2.81058	0	4.78859	0	0	4.17377	2.63508	1.79247
Q9CQN1	Trap1	Heat shock protein 75 kDa, mitochondrial	6.68311	80	0	0	0	5.8227	6.86551	5.62115	0	6.70402	0	0	5.00852	3.05156	2.34251
Q62318	Trim28	Transcription intermediary factor 1-beta	5.77002	89	10.813	7.87897	13.8354	5.8227	10.9848	9.83701	0	3.83087	4.69241	0	10.017	9.86199	3.70806
P52196	Tst	Thiosulfate sulfurtransferase	7.85498	33	0	3.93949	0	4.36702	0	3.51322	0	0	0	0	0	1.96995	0
A0A140LHI7	Ttc23	Tetratricopeptide repeat protein 23 (Fragment)	7.09326	28	0	3.15159	0	0	0	0	0	0	0	0	0	0.525265	0
A2AVR1	Ttc4	Tetratricopeptide repeat protein 4 (Fragment)	5.51611	28	0	0	0	0	5.49241	0	0	0	0	0	3.33901	0.915402	0.667803
P05213	Tuba1b	Tubulin alpha-1B chain	5.05908	50	0	0	0	31.297	0	0	0	0	0	0	0	5.21617	0
P68373	Tuba1c	Tubulin alpha-1C chain	5.09717	50	50.4607	39.3949	44.5808	29.1135	38.4469	23.8899	36.4618	31.6047	28.1544	19.4095	28.3816	37.6478	28.8024
P68368	Tuba4a	Tubulin alpha-4A chain	5.05908	50	0	25.2127	0	0	0	0	0	0	0	0	0	4.20212	0
Q7TMM9	Tubb2a	Tubulin beta-2A chain	4.89404	50	50.4607	48.8496	55.3417	41.4867	45.3124	37.2401	0	38.3087	35.9751	0	35.8944	46.4485	22.0356
Q9CWF2	Tubb2b	Tubulin beta-2B chain	4.89404	50	0	48.8496	0	42.2146	0	37.9428	0	0	0	0	0	21.5012	0
P68372	Tubb4b	Tubulin beta-4B chain	4.89404	50	52.2628	51.2133	59.9535	44.3981	41.1931	35.8348	39.7766	40.2241	41.4496	22.8347	34.2249	47.4759	35.702
P99024	Tubb5	Tubulin beta-5 chain	4.89404	50	57.6693	55.1528	64.5653	48.0373	45.3124	41.456	46.406	44.055	43.7958	30.8268	40.0682	52.0322	41.0304
Q922F4	Tubb6	Tubulin beta-6 chain	4.89404	50	0	31.5159	0	27.6578	19.2234	23.1872	0	20.1121	21.8979	0	19.1993	16.9307	12.2419
Q8BFR5	Tufm	Elongation factor Tu, mitochondrial	7.56201	49	0	0	0	4.36702	0	4.21586	0	0	0	4.56694	5.00852	1.43048	1.91509
P10639	Txn	Thioredoxin	4.91943	12	0	3.15159	0	0	0	5.62115	8.28678	0	3.91034	5.70867	0	1.46212	3.58116
Q8CDN6	Txnl1	Thioredoxin-like protein 1	4.95752	32	0	3.93949	0	2.91135	0	2.81058	0	0	0	0	0	1.61024	0
Q02053	Uba1	Ubiquitin-like modifier-activating enzyme 1	5.65576	118	14.4173	14.1822	9.22361	13.1011	16.4772	21.782	0	6.70402	9.38482	0	11.6865	14.8639	5.55508
E9Q5F6	Ubc	Polyubiquitin-C (Fragment)	7.40088	23	14.4173	11.0306	15.3727	9.46189	12.3579	9.83701	18.2309	14.3658	10.949	18.2678	10.8518	12.0796	14.533
A0A0J9YUI1	Ube2k	Ubiquitin-conjugating enzyme E2 K	5.63037	16	0	0	0	2.91135	0	0	0	0	0	0	0	0.485225	0
P68037	Ube2l3	Ubiquitin-conjugating enzyme E2 L3	8.51416	18	0	5.51528	4.61181	4.36702	0	4.21586	0	3.83087	4.69241	0	3.33901	3.11833	2.37246
P61089	Ube2n	Ubiquitin-conjugating enzyme E2 N	6.56592	17	9.01084	3.93949	6.14908	4.36702	0	3.51322	0	2.87315	3.12827	0	0	4.49661	1.20028
Q8R317	Ubqln1	Ubiquilin-1	4.94482	62	0	0	0	0	0	3.51322	0	0	0	0	0	0.585536	0
A2AWT6	Ubtf	Nucleolar transcription factor 1	5.5542	85	0	0	0	0	0	0	0	3.83087	0	0	0	0	0.766174
Q6P5E4	Uggt1	UDP-glucose:glycoprotein glucosyltransferase 1	5.61768	176	0	0	0	0	0	3.51322	0	0	0	0	0	0.585536	0
Q9CZ13	Uqcrc1	Cytochrome b-c1 complex subunit 1, mitochondrial	6.21436	53	0	0	0	2.91135	0	2.81058	0	0	0	0	0	0.953654	0
Q9DB77	Uqcrc2	Cytochrome b-c1 complex subunit 2, mitochondrial	9.24658	48	0	3.93949	0	5.09486	6.86551	4.21586	0	0	0	0	3.33901	3.35262	0.667803
E9PYI8	Usp14	Ubiquitin carboxyl-terminal hydrolase 14	5.65576	52	0	0	0	2.91135	0	0	0	0	0	0	0	0.485225	0
Q3U4W8	Usp5	Ubiquitinyl hydrolase 1	5.05908	93	0	4.72738	7.68634	5.8227	0	4.91851	0	0	3.91034	0	4.17377	3.85916	1.61682
Q9WV55	Vapa	Vesicle-associated membrane protein-associated protein A	8.39697	28	0	3.15159	0	2.91135	0	0	0	0	0	0	0	1.01049	0
Q8BH80	Vapb	Putative uncharacterized protein	7.78174	27	0	0	0	0	0	2.81058	0	0	0	0	0	0.468429	0
Q9Z1Q9	Vars	Valine--tRNA ligase	7.76709	140	0	9.45477	7.68634	11.6454	0	11.2423	0	0	4.69241	0	6.67803	6.67147	2.27409
Q62465	Vat1	Synaptic vesicle membrane protein VAT-1 homolog	6.3667	43	7.20867	3.93949	0	5.8227	0	6.32379	6.62943	4.78859	4.69241	0	6.67803	3.88244	4.55769
Q64727	Vcl	Vinculin	5.99854	117	0	4.72738	0	11.6454	0	7.02644	0	0	6.25654	0	0	3.89987	1.25131
Q01853	Vcp	Transitional endoplasmic reticulum ATPase	5.26221	89	25.2303	24.4248	27.6708	21.8351	27.4621	26.7005	16.5736	20.1121	19.5517	9.13388	23.3731	25.5539	17.7489
Q60932	Vdac1	Voltage-dependent anion-selective channel protein 1	8.42627	32	10.813	7.87897	9.22361	11.6454	13.731	11.2423	9.94414	7.66174	8.60275	6.85041	7.51278	10.7557	8.11436
G3UX26	Vdac2	Voltage-dependent anion-selective channel protein 2 (Fragment)	7.57666	30	0	3.15159	6.14908	4.36702	5.49241	4.21586	0	0	3.91034	0	3.33901	3.89599	1.44987
A0A140T8V3	Vdac3	Protein Vdac3-ps1	8.66064	31	0	0	0	0	4.11931	4.21586	0	0	0	0	0	1.3892	0
P20152	Vim	Vimentin	5.12256	54	25.2303	27.5764	33.8199	29.1135	28.8352	32.3216	28.1751	21.0698	21.8979	14.8425	17.5298	29.4828	20.703
D3YYD5	Vps29	Vacuolar protein sorting-associated protein 29 (Fragment)	7.95752	14	0	0	0	0	0	2.10793	0	0	0	0	0	0.351322	0
Q99KC8	Vwa5a	von Willebrand factor A domain-containing protein 5A	6.58057	87	0	3.15159	0	5.09486	8.23862	7.72908	0	0	0	0	5.00852	4.03569	1.0017
O88342	Wdr1	WD repeat-containing protein 1	6.59521	66	0	4.72738	0	4.36702	0	4.21586	0	0	0	0	3.33901	2.21838	0.667803
P62960	Ybx1	Nuclease-sensitive element-binding protein 1	9.87646	36	0	3.93949	0	5.09486	0	2.81058	0	0	2.3462	0	0	1.97415	0.469241
Q9CQV8	Ywhab	14-3-3 protein beta/alpha	4.83057	28	12.6152	9.45477	0	6.55054	0	9.13437	9.94414	7.66174	7.82068	0	6.67803	6.29247	6.42092
P62259	Ywhae	14-3-3 protein epsilon	4.7417	29	36.0433	22.849	26.1336	19.6516	21.9696	20.3767	16.5736	19.1544	13.2952	11.4173	18.3646	24.504	15.761
P61982	Ywhag	14-3-3 protein gamma	4.89404	28	16.2195	9.45477	9.22361	8.73405	9.61172	9.13437	13.2589	9.57718	7.82068	5.70867	6.67803	10.3963	8.60868
P68510	Ywhah	14-3-3 protein eta	4.89404	28	18.0217	8.66687	12.2982	8.73405	10.9848	9.83701	9.94414	8.61946	7.03861	5.70867	10.017	11.4238	8.26558
P68254	Ywhaq	14-3-3 protein theta	4.77979	28	14.4173	8.66687	9.22361	5.8227	10.9848	9.83701	11.6015	8.61946	6.25654	4.56694	6.67803	9.82539	7.54449
P63101	Ywhaz	14-3-3 protein zeta/delta	4.79248	28	50.4607	26.7885	27.6708	21.8351	30.2083	26.7005	31.4898	24.9007	20.3338	19.4095	22.5383	30.6106	23.7344
