# Supplementary material for: Thymic Epithelial Cell Alterations and Defective Thymopoiesis Lead to Central and Peripheral Tolerance Perturbation in MHCII Deficiency
Source: Front Immunol. 2021 Jun 15;12:669943. doi: 10.3389/fimmu.2021.669943 (PMC8239840; doi:10.3389/fimmu.2021.669943)
Supplement: Supplementary file 11 [file Table_5.xls]

## Sheet: Sheet1
Supplementary Table 5. Differentially expressed proteins in bulk CD45-depleted TEC fractions from WT and Aβ0/0 mice.
Annotations			Average SpC		LDA
UNIPROT ID	Gene Name	Protein Name	WT CD45- TEC	Aβ0/0 CD45- TEC	Prob>F	F Ratio	G-test	Fold change
Q8CGP0	Hist3h2bb	Histone H2B type 3-B	49.1949	0			68.1778	5
P14434	H2-Aa	H-2 class II histocompatibility antigen, A-B alpha chain	10.7167	0	3.20544e-05	58.3054	14.8609	5
P14483	H2-Ab1	H-2 class II histocompatibility antigen, A beta chain	16.85	0	5.93004e-05	49.8231	23.344	5
Q99J77	Nans	Sialic acid synthase	3	0	0.0220093	7.63335	4.16093	5
Q9JII6	Akr1a1	Alcohol dehydrogenase [NADP(+)]	2.41667	0	0.0231542	7.46303		5
E0CZ90	Psme2	Proteasome activator complex subunit 2 (Fragment)	2.86667	0	0.0332605	6.30472	3.9603	5
Q9CWF2	Tubb2b	Tubulin beta-2B chain	21.5012	0			29.7878	5
P10854	Hist1h2bm	Histone H2B type 1-M	12.4945	0			17.303	5
P50446	Krt6a	Keratin, type II cytoskeletal 6A	7.03626	0			9.73738	5
P62737	Acta2	Actin, aortic smooth muscle	5.62115	0			7.77607	5
P05213	Tuba1b	Tubulin alpha-1B chain	5.21617	0			7.2148	5
Q64522	Hist2h2ab	Histone H2A type 2-B	5.06327	0			7.00289	5
O09049	Reg3g	Regenerating islet-derived protein 3-gamma	4.30756	0			5.95558	5
P68368	Tuba4a	Tubulin alpha-4A chain	4.20212	0			5.80946	5
G3UZ48	Syncrip	Heterogeneous nuclear ribonucleoprotein Q	2.94944	0			4.07358	5
Q9D312	Krt20	Keratin, type I cytoskeletal 20	2.93445	0			4.05282	5
Q6IRU2	Tpm4	Tropomyosin alpha-4 chain	2.84493	0			3.92877	5
E9Q9C6	Fcgbp	Protein Fcgbp	2.5885	0				5
Q8CI94	Pygb	Glycogen phosphorylase, brain form	2.33549	0				5
P50247	Ahcy	Adenosylhomocysteinase	2.2384	0				5
Q8CCK0	H2afy2	Core histone macro-H2A.2	2.10327	0				5
P19973	Lsp1	Lymphocyte-specific protein 1	2.08706	0				5
P10649	Gstm1	Glutathione S-transferase Mu 1	2.07285	0				5
P52196	Tst	Thiosulfate sulfurtransferase	1.96995	0				5
P29341	Pabpc1	Polyadenylate-binding protein 1	1.96576	0				5
P26231	Ctnna1	Catenin alpha-1	1.95575	0				5
Q8BFZ9	Erlin2	Erlin-2	1.95575	0				5
G3UXY0	Psme1	Proteasome activator complex subunit 1	1.89891	0				5
Q9D051	Pdhb	Pyruvate dehydrogenase E1 component subunit beta, mitochondrial	1.85833	0				5
H3BJP2	Esd	S-formylglutathione hydrolase (Fragment)	1.85285	0				5
Q8BWR2	Pithd1	PITH domain-containing protein 1	1.85285	0				5
P62918	Rpl8	60S ribosomal protein L8	1.84445	0				5
A0A0G2JDV8	Cnn3	Calponin	1.83444	0				5
Q8BGZ7	Krt75	Keratin, type II cytoskeletal 75	1.79348	0				5
F7B5B5	Hnrnpr	Protein Hnrnpr	1.72734	0				5
Q9QXX4	Slc25a13	Calcium-binding mitochondrial carrier protein Aralar2	1.72734	0				5
Q8BMK4	Ckap4	Cytoskeleton-associated protein 4	1.72153	0				5
P48758	Cbr1	Carbonyl reductase [NADPH] 1	1.71313	0				5
Q3TT92	Dpysl3	Dihydropyrimidinase-related protein 3	1.67309	0				5
E9QAS4	Chd4	Chromodomain-helicase-DNA-binding protein 4	1.61024	0				5
Q8CDN6	Txnl1	Thioredoxin-like protein 1	1.61024	0				5
F7CAZ6	Capzb	F-actin-capping protein subunit beta (Fragment)	1.60023	0				5
F6VQ81	Tpd52l2	Tumor protein D54 (Fragment)	1.60023	0				5
Q921M3	Sf3b3	Splicing factor 3B subunit 3	1.59022	0				5
Q3TEG7	Rab2b	Putative uncharacterized protein	1.53727	0				5
P24527	Lta4h	Leukotriene A-4 hydrolase	1.49054	0				5
P61164	Actr1a	Alpha-centractin	1.47892	0				5
A2A6G9	Lasp1	LIM and SH3 domain protein 1 (Fragment)	1.47892	0				5
Q05186	Rcn1	Reticulocalbin-1	1.47892	0				5
P26043	Rdx	Radixin	1.47892	0				5
G3UXX3	Spr	Sepiapterin reductase	1.47892	0				5
F8WJK8	St13	Hsc70-interacting protein	1.47892	0				5
A0A140T8V3	Vdac3	Protein Vdac3-ps1	1.3892	0				5
O08797	Serpinb9	Protein Serpinb9	1.35761	0				5
P97315	Csrp1	Cysteine and glycine-rich protein 1	1.3476	0				5
Q8VDM4	Psmd2	26S proteasome non-ATPase regulatory subunit 2	1.3476	0				5
G3UY29	Rab11b	MCG22989, isoform CRA_a	1.27312	0				5
Q3UJB0	Sf3b2	Protein Sf3b2	1.26311	0				5
Q9CQX2	Cyb5b	Cytochrome b5 type B	1.2531	0				5
F8WHP8	Atp5j2	ATP synthase subunit f, mitochondrial	1.22791	0				5
Q61990	Pcbp2	Poly(rC)-binding protein 2	1.22791	0				5
Q6ZWX6	Eif2s1	Eukaryotic translation initiation factor 2 subunit 1	1.19207	0				5
Q9QXT0	Cnpy2	Protein canopy homolog 2	1.18787	0				5
H7BWZ3	Arpc3	Actin-related protein 2/3 complex subunit 3	1.14181	0				5
E9PUD2	Dnm1l	Dynamin-1-like protein	1.14181	0				5
P49718	Mcm5	DNA replication licensing factor MCM5	1.1318	0				5
Q6P4T2	Snrnp200	U5 small nuclear ribonucleoprotein 200 kDa helicase	1.1318	0				5
Q921R2	Rps13	40S ribosomal protein S13	1.12501	0				5
Q91V92	Acly	ATP-citrate synthase	1.1108	0				5
Q64378	Fkbp5	Peptidyl-prolyl cis-trans isomerase FKBP5	1.1108	0				5
Q64339	Isg15	Ubiquitin-like protein ISG15	1.05047	0				5
A2AUM9	Cep152	Centrosomal protein of 152 kDa	1.02485	0				5
Q9DC51	Gnai3	Guanine nucleotide-binding protein G(k) subunit alpha	1.01049	0				5
A0A0R4J2B2	Kctd12	BTB/POZ domain-containing protein KCTD12	1.01049	0				5
G3UZX6	Sumo3	Small ubiquitin-related modifier 3 (Fragment)	1.01049	0				5
Q9D1D4	Tmed10	Transmembrane emp24 domain-containing protein 10	1.01049	0				5
Q9WV55	Vapa	Vesicle-associated membrane protein-associated protein A	1.01049	0				5
A2AFK7	Eif4a3	Eukaryotic initiation factor 4A-III (Fragment)	0.993694	0				5
Q78ZA7	Nap1l4	Nucleosome assembly protein 1-like 4	0.993694	0				5
A0A0R3P9C8	Ndufa9	NADH dehydrogenase [ubiquinone] 1 alpha subcomplex subunit 9, mitochondrial	0.993694	0				5
P29351	Ptpn6	Tyrosine-protein phosphatase non-receptor type 6	0.993694	0				5
Q922B2	Dars	Aspartate--tRNA ligase, cytoplasmic	0.953654	0				5
P70441	Slc9a3r1	Na(+)/H(+) exchange regulatory cofactor NHE-RF1	0.953654	0				5
O70439	Stx7	Syntaxin-7	0.953654	0				5
Q9CZ13	Uqcrc1	Cytochrome b-c1 complex subunit 1, mitochondrial	0.953654	0				5
Q02248	Ctnnb1	Catenin beta-1	0.949455	0				5
P35278	Rab5c	Ras-related protein Rab-5C	0.949455	0				5
A0A0A6YVU7	Flg	Filaggrin	0.915402	0				5
Q8BK64	Ahsa1	Activator of 90 kDa heat shock protein ATPase homolog 1	0.879174	0				5
E9PYA3	Hagh	Hydroxyacylglutathione hydrolase, mitochondrial (Fragment)	0.879174	0				5
Q61823	Pdcd4	Programmed cell death protein 4	0.879174	0				5
P36371	Tap2	Antigen peptide transporter 2	0.879174	0				5
Q60972	Rbbp4	Histone-binding protein RBBP4	0.862378	0				5
O08583	Alyref	THO complex subunit 4	0.832348	0				5
Q99LB4	Capg	Capping protein (Actin filament), gelsolin-like	0.832348	0				5
P61028	Rab8b	Ras-related protein Rab-8B	0.819751	0				5
P61327	Magoh	Protein mago nashi homolog	0.757867	0				5
D3YWF6	Otub1	Ubiquitin thioesterase OTUB1	0.757867	0				5
Q78PY7	Snd1	Staphylococcal nuclease domain-containing protein 1	0.727837	0				5
A2AVJ7	Rrbp1	Ribosome-binding protein 1	0.702644	0				5
D3YVH4	Sf1	Splicing factor 1 (Fragment)	0.702644	0				5
Q3TCJ1	Abraxas2	BRISC complex subunit Abro1	0.656581	0				5
P30416	Fkbp4	Peptidyl-prolyl cis-trans isomerase FKBP4	0.656581	0				5
O54931	Akap2	A-kinase anchor protein 2	0.606531	0				5
Q99KK7	Dpp3	Dipeptidyl peptidase 3	0.606531	0				5
P63276	Rps17	40S ribosomal protein S17	0.606531	0				5
Q8BH59	Slc25a12	Calcium-binding mitochondrial carrier protein Aralar1	0.606531	0				5
Q62186	Ssr4	Translocon-associated protein subunit delta	0.606531	0				5
Q9CPW4	Arpc5	Actin-related protein 2/3 complex subunit 5	0.585536	0				5
Q5RKN9	Capza1	Capping protein (Actin filament) muscle Z-line, alpha 1	0.585536	0				5
Q99LT0	Dpy30	Protein dpy-30 homolog	0.585536	0				5
P14602	Hspb1	Heat shock protein beta-1	0.585536	0				5
P26645	Marcks	Myristoylated alanine-rich C-kinase substrate	0.585536	0				5
Q91VD9	Ndufs1	NADH-ubiquinone oxidoreductase 75 kDa subunit, mitochondrial	0.585536	0				5
P60335	Pcbp1	Poly(rC)-binding protein 1	0.585536	0				5
Q3U6K9	Psat1	Phosphoserine aminotransferase	0.585536	0				5
Q3TXS7	Psmd1	26S proteasome non-ATPase regulatory subunit 1	0.585536	0				5
O35326	Srsf5	Serine/arginine-rich splicing factor 5	0.585536	0				5
Q8R317	Ubqln1	Ubiquilin-1	0.585536	0				5
Q6P5E4	Uggt1	UDP-glucose:glycoprotein glucosyltransferase 1	0.585536	0				5
O35841	Api5	Apoptosis inhibitor 5	0.525265	0				5
Q7TNV0	Dek	Protein DEK	0.525265	0				5
Q9QYJ0	Dnaja2	DnaJ homolog subfamily A member 2	0.525265	0				5
Q8BWY3	Etf1	Eukaryotic peptide chain release factor subunit 1	0.525265	0				5
Q99N15	Hsd17b10	17beta-hydroxysteroid dehydrogenase type 10/short chain L-3-hydroxyacyl-CoA dehydrogenase	0.525265	0				5
Q91VA7	Idh3b	Isocitrate dehydrogenase [NAD] subunit, mitochondrial	0.525265	0				5
Q922Q8	Lrrc59	Leucine-rich repeat-containing protein 59	0.525265	0				5
Q9DCT2	Ndufs3	NADH dehydrogenase [ubiquinone] iron-sulfur protein 3, mitochondrial	0.525265	0				5
P63005	Pafah1b1	Platelet-activating factor acetylhydrolase IB subunit alpha	0.525265	0				5
P20108	Prdx3	Thioredoxin-dependent peroxide reductase, mitochondrial	0.525265	0				5
P54728	Rad23b	UV excision repair protein RAD23 homolog B	0.525265	0				5
Q9CQE8	RTRAF	UPF0568 protein C14orf166 homolog	0.525265	0				5
O88890	Sh2d1a	SH2 domain-containing protein 1A	0.525265	0				5
Q91VW3	Sh3bgrl3	SH3 domain-binding glutamic acid-rich-like protein 3	0.525265	0				5
A0A140LHI7	Ttc23	Tetratricopeptide repeat protein 23 (Fragment)	0.525265	0				5
Q5SVG5	Ap1b1	AP-1 complex subunit beta-1	0.485225	0				5
P62814	Atp6v1b2	V-type proton ATPase subunit B, brain isoform	0.485225	0				5
O35658	C1qbp	Complement component 1 Q subcomponent-binding protein, mitochondrial	0.485225	0				5
O55029	Copb2	Coatomer subunit beta'	0.485225	0				5
Q8BMF4	Dlat	Dihydrolipoyllysine-residue acetyltransferase component of pyruvate dehydrogenase complex, mitochond	0.485225	0				5
Q8BH95	Echs1	Enoyl-CoA hydratase, mitochondrial	0.485225	0				5
A0A0G2JFK2	Fubp1	Far upstream element-binding protein 1 (Fragment)	0.485225	0				5
Q9DCZ1	Gmpr	GMP reductase 1	0.485225	0				5
P47791	Gsr	Glutathione reductase, mitochondrial	0.485225	0				5
P10922	H1f0	Histone H1.0	0.485225	0				5
Q8CGE8	Ifi205a	Interferon-activable protein 205-A	0.485225	0				5
Q9CQW9	Ifitm3	Interferon-induced transmembrane protein 3	0.485225	0				5
Q99MN1	Kars	Lysine--tRNA ligase	0.485225	0				5
Q9ERG0	Lima1	LIM domain and actin-binding protein 1	0.485225	0				5
P97310	Mcm2	DNA replication licensing factor MCM2	0.485225	0				5
Q6ZQI3	Mlec	Malectin	0.485225	0				5
Q9DB05	Napa	Alpha-soluble NSF attachment protein	0.485225	0				5
A0A1C7CYU3	Nucb1	Nucleobindin 1, isoform CRA_b	0.485225	0				5
Q9CQR2	Rps21	40S ribosomal protein S21	0.485225	0				5
Q9WTX5	Skp1	S-phase kinase-associated protein 1	0.485225	0				5
Q9CU62	Smc1a	Structural maintenance of chromosomes protein 1A	0.485225	0				5
Q3TFP0	Srsf10	Putative uncharacterized protein	0.485225	0				5
A0A0J9YUI1	Ube2k	Ubiquitin-conjugating enzyme E2 K	0.485225	0				5
E9PYI8	Usp14	Ubiquitin carboxyl-terminal hydrolase 14	0.485225	0				5
P28474	Adh5	Alcohol dehydrogenase class-3	0.468429	0				5
Q8CHT0	Aldh4a1	Delta-1-pyrroline-5-carboxylate dehydrogenase, mitochondrial	0.468429	0				5
F6THG2	Arpc1b	Actin-related protein 2/3 complex subunit 1B (Fragment)	0.468429	0				5
P24270	Cat	Catalase	0.468429	0				5
Q61735	Cd47	Leukocyte surface antigen CD47	0.468429	0				5
Q8CGC7	Eprs	Bifunctional glutamate/proline--tRNA ligase	0.468429	0				5
P13020	Gsn	Gelsolin	0.468429	0				5
Q00PI9	Hnrnpul2	Heterogeneous nuclear ribonucleoprotein U-like protein 2	0.468429	0				5
A0A0R4J0C2	Il4i1	Amine oxidase	0.468429	0				5
A2AW86	Ly75	Lymphocyte antigen 75	0.468429	0				5
P28667	Marcksl1	MARCKS-related protein	0.468429	0				5
Q9WU78	Pdcd6ip	Programmed cell death 6-interacting protein	0.468429	0				5
P35486	Pdha1	Pyruvate dehydrogenase E1 component subunit alpha, somatic form, mitochondrial	0.468429	0				5
O08795	Prkcsh	Glucosidase 2 subunit beta	0.468429	0				5
A2BH06	Rpl11	60S ribosomal protein L11 (Fragment)	0.468429	0				5
P62900	Rpl31	60S ribosomal protein L31	0.468429	0				5
G5E866	Sf3b1	Splicing factor 3B subunit 1	0.468429	0				5
Q8QZY9	Sf3b4	Splicing factor 3B subunit 4	0.468429	0				5
Q91ZW3	Smarca5	SWI/SNF-related matrix-associated actin-dependent regulator of chromatin subfamily A member 5	0.468429	0				5
Q8BH80	Vapb	Putative uncharacterized protein	0.468429	0				5
O70318	Epb41l2	Band 4.1-like protein 2	0.393949	0				5
Q3UEB3	Puf60	Poly(U)-binding-splicing factor PUF60	0.393949	0				5
Q8BZN7	Thrap3	Putative uncharacterized protein	0.393949	0				5
O08529	Capn2	Calpain-2 catalytic subunit	0.363919	0				5
Q3U1J4	Ddb1	DNA damage-binding protein 1	0.363919	0				5
E0CXJ3	Eif2s2	Eukaryotic translation initiation factor 2 subunit 2 (Fragment)	0.363919	0				5
Q99JW5	Epcam	Epithelial cell adhesion molecule	0.363919	0				5
Q5SUT0	Ewsr1	RNA-binding protein EWS	0.363919	0				5
P97825	Jpt1	Hematological and neurological expressed 1 protein	0.363919	0				5
Q8R2Y8	Ptrh2	Peptidyl-tRNA hydrolase 2, mitochondrial	0.363919	0				5
E9QL13	Rbm14	MCG8382, isoform CRA_c	0.363919	0				5
Q8K4Z5	Sf3a1	Splicing factor 3A subunit 1	0.363919	0				5
P63028	Tpt1	Translationally-controlled tumor protein	0.363919	0				5
P16045	Lgals1	Galectin-1	0.351322	0				5
Q07797	Lgals3bp	Galectin-3-binding protein	0.351322	0				5
D3YYD5	Vps29	Vacuolar protein sorting-associated protein 29 (Fragment)	0.351322	0				5
P19001	Krt19	Keratin, type I cytoskeletal 19	6.1907	0.625654			5.26677	2.29057
Q6IFZ6	Krt77	Keratin, type II cytoskeletal 1b	5.01667	0.62	0.0117735	9.91054	3.90579	2.0908
P31786	Dbi	Acyl-CoA-binding protein	4.66667	0.62	0.0143113	9.16398		2.01848
Q9D6R2	Idh3a	Isocitrate dehydrogenase [NAD] subunit alpha, mitochondrial	4.28333	0.62	0.0109599	10.193		1.93277
A0A0N4SV66	H2afj	Histone H2A	35.872	5.34242			25.3432	1.90412
Q8R0W0	Eppk1	Epiplakin	4.57964	0.782068				1.76637
Q62093	Srsf2	Serine/arginine-rich splicing factor 2	3.71667	0.66	0.00421622	14.4413		1.72834
S4R1M0	Ptprc	Receptor-type tyrosine-protein phosphatase C	3.24322	0.625654				1.64424
P50396	Gdi1	Rab GDP dissociation inhibitor alpha	4.85	0.94	0.0251434	7.19055		1.64085
Q9DB77	Uqcrc2	Cytochrome b-c1 complex subunit 2, mitochondrial	3.35262	0.667803				1.61231
P31001	Des	Desmin	3.03071	0.625654				1.57649
Q9D154	Serpinb1a	Leukocyte elastase inhibitor A	18.7	4.12	0.000677342	25.6443	10.1349	1.51267
Q61753	Phgdh	D-3-phosphoglycerate dehydrogenase	4.43384	1.0017				1.48679
Q8BH78	Rtn4	Reticulon	2.69521	0.625654				1.45921
P62960	Ybx1	Nuclease-sensitive element-binding protein 1	1.97415	0.469241				1.43516
Q9WVA4	Tagln2	Transgelin-2	3.16363	0.782068				1.39657
Q99KC8	Vwa5a	von Willebrand factor A domain-containing protein 5A	4.03569	1.0017				1.39273
Q91VR5	Ddx1	ATP-dependent RNA helicase DDX1	1.83283	0.469241				1.36092
Q9Z204	Hnrnpc	Heterogeneous nuclear ribonucleoproteins C1/C2	3.68246	0.957718				1.34601
Q3TBA3	Tap1	Antigen peptide transporter 1	2.36886	0.625654				1.33019
P61089	Ube2n	Ubiquitin-conjugating enzyme E2 N	4.49661	1.20028				1.32015
Q3U0V1	Khsrp	Far upstream element-binding protein 2	3.46308	0.938482				1.30488
F7ANV6	Anxa4	Annexin (Fragment)	8.06667	2.22	0.0314917	6.47308		1.29023
P12787	Cox5a	Cytochrome c oxidase subunit 5A, mitochondrial	2.99665	0.834753				1.27725
P40142	Tkt	Transketolase	22.1833	6.34	0.00410416	14.5751	9.32753	1.25246
A0A0N4SV00	Cct7	T-complex protein 1 subunit eta	2.72362	0.782068				1.24687
P62192	Psmc1	26S protease regulatory subunit 4	2.87115	0.834753				1.23448
P60766	Cdc42	Cell division control protein 42 homolog	4.88333	1.44	0.0379751	5.90549		1.22118
P50516	Atp6v1a	V-type proton ATPase catalytic subunit A	4.88333	1.44	0.0441966	5.46418		1.22118
Q9QXS1	Plec	Plectin	6.34407	1.87696				1.21749
O55022	Pgrmc1	Membrane-associated progesterone receptor component 1	1.58182	0.469241				1.21372
P27546	Map4	Microtubule-associated protein 4	2.10127	0.625654				1.21038
A2AR07	Ssb	Lupus La protein homolog (Fragment)	2.2426	0.667803				1.21035
H7BXC3	Tpi1	Triosephosphate isomerase	5.94417	1.77323				1.20921
P50580	Pa2g4	Proliferation-associated protein 2G4	2.2384	0.667803				1.20847
B1AXW5	Prdx1	Peroxiredoxin-1 (Fragment)	2.08706	0.625654				1.2036
O88342	Wdr1	WD repeat-containing protein 1	2.21838	0.667803				1.19949
Q60854	Serpinb6	Serpin B6	5.38839	1.62552				1.19799
Q9DBJ1	Pgam1	Phosphoglycerate mutase 1	7.21667	2.18	0.0319866	6.42481		1.19707
P14428	H2-K1	H-2 class I histocompatibility antigen, K-Q alpha chain (Fragment)	7.21667	2.2	0.00136933	20.7793		1.18794
A0A087WS46	Eef1b2	Elongation factor 1-beta	4.74849	1.46041				1.17864
E9Q1S3	Sec23a	Protein transport protein Sec23A	1.5265	0.469241				1.17814
O89086	Rbm3	RNA-binding protein 3	4.68333	1.46	0.00927365	10.8704		1.16557
P08003	Pdia4	Protein disulfide-isomerase A4	11.8333	3.7	0.00347418	15.4208	4.45592	1.16259
Q9ESQ8	Npvf	Pro-FMRFamide-related neuropeptide VF	3.64802	1.14926				1.15447
Q60817	Naca	Nascent polypeptide-associated complex subunit alpha	6.08333	1.92	0.00515874	13.4653		1.15323
Q8BL97	Srsf7	Serine/arginine-rich splicing factor 7	2.64289	0.834753				1.15167
Q64727	Vcl	Vinculin	3.89987	1.25131				1.13621
Q61696	Hspa1a	Heat shock 70 kDa protein 1A	9.38103	3.09648				1.10821
Q60749	Khdrbs1	KH domain-containing, RNA-binding, signal transduction-associated protein 1	4.15326	1.39183				1.0928
O55131	Sept7	Septin-7	1.98416	0.667803				1.08797
P80317	Cct6a	T-complex protein 1 subunit zeta	6.65856	2.25301				1.08334
Q9Z1Q9	Vars	Valine--tRNA ligase	6.67147	2.27409				1.07597
P80315	Cct4	T-complex protein 1 subunit delta	7.61667	2.6	0.0131452	9.48487		1.07483
P23492	Pnp	Purine nucleoside phosphorylase	1.95575	0.667803				1.07355
P58252	Eef2	Elongation factor 2	17.35	5.98	0.00941921	10.8062	5.7773	1.06517
A2AKV1	Atp5c1	ATP synthase subunit gamma, mitochondrial (Fragment)	2.21838	0.766174				1.06227
P62334	Psmc6	26S protease regulatory subunit 10B	1.35922	0.469241				1.06216
P62196	Psmc5	26S protease regulatory subunit 8	4.02668	1.39183				1.06185
A2A513	Krt10	Keratin, type I cytoskeletal 10	6.18748	2.14344				1.05981
Q921F2	Tardbp	TAR DNA-binding protein 43	5.08476	1.79431				1.04127
P15532	Nme1	Nucleoside diphosphate kinase A	5.0294	1.78377				1.03621
P61750	Arf4	ADP-ribosylation factor 4	7.73845	2.75386				1.03296
P47962	Rpl5	60S ribosomal protein L5	1.86286	0.667803				1.02491
Q9DCD0	Pgd	6-phosphogluconate dehydrogenase, decarboxylating	1.85866	0.667803				1.02266
A0A0R4J256	Psmb9	Proteasome subunit beta type	1.85719	0.667803				1.02187
Q60597	Ogdh	2-oxoglutarate dehydrogenase, mitochondrial	1.71733	0.625654				1.00871
P80314	Cct2	T-complex protein 1 subunit beta	8.91667	3.26	0.00483005	13.7789		1.00619
Q02053	Uba1	Ubiquitin-like modifier-activating enzyme 1	14.8667	5.56	0.0101177	10.514	4.40413	0.983523
Q62318	Trim28	Transcription intermediary factor 1-beta	9.85	3.7	0.016016	8.74872		0.979139
P42932	Cct8	T-complex protein 1 subunit theta	8.95	3.42	0.00581113	12.9099		0.962013
P10107	Anxa1	Annexin A1	15.7333	6.46	0.00646367	12.4262	4.00895	0.890152
E9QN08	Eef1d	Elongation factor 1-delta (Fragment)	6.13333	2.56	0.0132461	9.45574		0.873731
O89053	Coro1a	Coronin-1A	10.7167	4.48	0.0180789	8.31375		0.872177
Q61233	Lcp1	Plastin-2	13.5	5.7	0.0280008	6.84268		0.862224
P26041	Msn	Moesin	8.06667	3.42	0.0164529	8.65103		0.8581
Q9R0P5	Dstn	Destrin	7.53333	3.4	0.0275409	6.89562		0.795562
Q9Z2X1	Hnrnpf	Heterogeneous nuclear ribonucleoprotein F	9.16667	4.16	0.00429175	14.3536		0.790059
P24369	Ppib	Peptidyl-prolyl cis-trans isomerase B	10.4167	4.78	0.00321836	15.8198		0.778967
P06745	Gpi	Glucose-6-phosphate isomerase	8.35	3.9	0.0189956	8.13969		0.761285
Q9Z2U0	Psma7	Proteasome subunit alpha type-7	8.96667	4.2	0.0245287	7.27182		0.758429
P17225	Ptbp1	Polypyrimidine tract-binding protein 1	14.9167	7.04	0.00812087	11.4276		0.750871
Q91YQ5	Rpn1	Dolichyl-diphosphooligosaccharide--protein glycosyltransferase subunit 1	8.8	4.16	0.00298227	16.2242		0.749237
Q7TMM9	Tubb2a	Tubulin beta-2A chain	46.4333	22.04	0.0199948	7.9614	8.89669	0.745159
Q61781	Krt14	Keratin, type I cytoskeletal 14	30.4	14.66	0.0108837	10.2208	5.61539	0.72932
Q5SW88	Rab1a	Protein Rab1a	12.5167	6.18	0.0414962	5.64557		0.705743
A0A0G2JDL9	Rap1a	MCG10748, isoform CRA_b	5.35	2.7	0.0447054	5.43156		0.683845
Q8VIJ6	Sfpq	Splicing factor, proline- and glutamine-rich	10.6667	5.46	0.0218007	7.66557		0.669675
P52480	Pkm	Pyruvate kinase PKM	24.9833	12.96	0.00232489	17.5954	3.86416	0.656341
Q68FD5	Cltc	Clathrin heavy chain 1	27.7333	14.4	0.00119318	21.6715	4.27912	0.655407
Q9CZU6	Cs	Citrate synthase, mitochondrial	10.0333	5.22	0.0399562	5.75573		0.653415
A2A815	Park7	Protein deglycase DJ-1 (Fragment)	5.65	3.04	0.0418505	5.62094		0.619798
P14211	Calr	Calreticulin	21.1	11.4	0.00307009	16.0693		0.61566
P17182	Eno1	Alpha-enolase	23.7333	13.24	5.65501e-05	50.4373		0.583638
P01831	Thy1	Thy-1 membrane glycoprotein	6.71667	3.86	0.028965	6.73511		0.553925
Q922U2	Krt5	Keratin, type II cytoskeletal 5	36.85	21.34	0.0196388	8.02365	4.17788	0.546272
P08113	Hsp90b1	Endoplasmin	28.6333	16.96	0.000363974	30.6223		0.523714
P60843	Eif4a1	Eukaryotic initiation factor 4A-I	11.6833	6.98	0.00195457	18.5975		0.515114
Q9QWL7	Krt17	Keratin, type I cytoskeletal 17	50.6833	30.46	7.88322e-05	46.2739	5.07773	0.509183
O35737	Hnrnph1	Heterogeneous nuclear ribonucleoprotein H	13.65	8.34	0.00762658	11.6972		0.492676
P14152	Mdh1	Malate dehydrogenase, cytoplasmic	10.7333	6.6	0.000123232	41.1392		0.486285
P09405	Ncl	Nucleolin	23.4167	14.7	0.0240787	7.33292		0.465601
B2M1R6	Hnrnpk	Heterogeneous nuclear ribonucleoprotein K	23	14.54	0.00796054	11.5128		0.458591
P23198	Cbx3	Chromobox protein homolog 3	10.5667	6.76	0.0127343	9.60643		0.446682
P62259	Ywhae	14-3-3 protein epsilon	24.5	15.78	0.0188171	8.17276		0.43993
P27773	Pdia3	Protein disulfide-isomerase A3	34.4333	22.42	0.00855156	11.2087		0.429072
P20029	Hspa5	78 kDa glucose-regulated protein	64.95	42.3	0.00248079	17.2306	4.82707	0.428831
Q5SX49	Pfn1	Profilin	29.1167	19.14	0.00619643	12.6167		0.41953
P63158	Hmgb1	High mobility group protein B1	16.1167	10.88	0.0189542	8.14732		0.392928
P62908	Rps3	40S ribosomal protein S3	15.3	10.4	0.00372376	15.0648		0.386047
Q922R8	Pdia6	Protein disulfide-isomerase A6	12.45	8.6	0.0445163	5.44363		0.369958
P09103	P4hb	Protein disulfide-isomerase	14.9667	10.34	0.0305044	6.57225		0.369806
Q01853	Vcp	Transitional endoplasmic reticulum ATPase	25.55	17.76	0.0102285	10.4699		0.363689
Q9DCV7	Krt7	Keratin, type II cytoskeletal 7	25.9333	18.12	0.0131158	9.49343		0.358513
P20152	Vim	Vimentin	29.4667	20.7	0.00648286	12.4129		0.353126
A0A1D5RLD8	Gapdh	Glyceraldehyde-3-phosphate dehydrogenase	52.8833	37.5953	0.0352453	6.12856		0.341209
Q5SQB0	Npm1	Nucleophosmin	18.4	13.18	0.0324782	6.37777		0.33365
Q8R0X7	Sgpl1	Sphingosine-1-phosphate lyase 1	20.7667	14.98	0.0178214	8.3646		0.326633
P14206	Rpsa	40S ribosomal protein SA	10.8833	7.9	0.00755153	11.74		0.32037
P63017	Hspa8	Heat shock cognate 71 kDa protein	61.5833	45.04	0.028276	6.81151		0.31284
P99027	Rplp2	60S acidic ribosomal protein P2	14.0333	10.38	0.0259242	7.0908		0.301555
P48036	Anxa5	Annexin A5	24.3	17.98	0.00363779	15.1841		0.301216
P60710	Actb	Actin, cytoplasmic 1	108.479	80.57			4.1353	0.29743
P68372	Tubb4b	Tubulin beta-4B chain	47.4833	35.68	0.0430571	5.53899		0.285788
Q60932	Vdac1	Voltage-dependent anion-selective channel protein 1	10.7333	8.12	0.0307438	6.54784		0.279024
P99024	Tubb5	Tubulin beta-5 chain	52.05	41.04	0.0410419	5.67752		0.237658
P56480	Atp5f1b	ATP synthase subunit beta, mitochondrial	66.2667	55.64	0.0246613	7.25408		0.174785
Q91VB8	Hba-a1	Alpha globin 1	81.1222	117.978			-6.86185	-0.374537
F8WIX8	Rpl23a	Histone H2A	56.5544	86.3563			-6.26049	-0.423272
P43274	Hist1h1e	Histone H1.4	26.9898	46.2827			-5.14014	-0.539295
P15864	Hist1h1c	Histone H1.2	33.1714	57.3056			-6.51612	-0.546698
P10853	Hist1h2bf	Histone H2B type 1-F/J/L	97.82	172.648			-20.9743	-0.568121
P51881	Slc25a5	ADP/ATP translocase 2	3.78333	7.54	0.050669	5.08063		-0.689617
P62806	Hist1h4a	Histone H4	157.462	333.138			-64.3248	-0.749368
P43275	Hist1h1a	Histone H1.1	12.0976	28.2906			-6.67816	-0.849476
Q64524	Hist2h2be	Histone H2B type 2-E	53.8667	138.26	0.0425224	5.57495	-38.3599	-0.942624
Q64511	Top2b	DNA topoisomerase 2-beta	1.84445	5.45021				-1.08312
Q8CGP6	Hist1h2ah	Histone H2A type 1-H	14.6041	48.5266			-19.2249	-1.20077
E9PVX6	Mki67	Proliferation marker protein Ki-67	2.61829	8.88209				-1.22125
Q8BWT1	Acaa2	3-ketoacyl-CoA thiolase, mitochondrial	0.585536	2.21604				-1.3297
P63268	Actg2	Actin, gamma-enteric smooth muscle	6.17896	25.9723			-13.1021	-1.43576
P62852	Rps25	40S ribosomal protein S25	0.606531	2.9588				-1.58347
P01872	Ighm	Ig mu chain C region	2.07038	10.1486			-5.81872	-1.58921
Q01320	Top2a	DNA topoisomerase 2-alpha	1.02485	5.8952			-3.78737	-1.74879
P0C0S6	H2afz	Histone H2A.Z	1.20144	7.03469			-4.57231	-1.76664
Q04750	Top1	DNA topoisomerase 1	0.468429	2.79185				-1.7833
Q8R429	Atp2a1	Sarcoplasmic/endoplasmic reticulum calcium ATPase 1	0	0.469241				-5
B7ZCL7	Dkc1	H/ACA ribonucleoprotein complex subunit 4 (Fragment)	0	0.469241				-5
P40936	Inmt	Indolethylamine N-methyltransferase	0	0.469241				-5
A0A087WR38	Ndufa10	NADH dehydrogenase [ubiquinone] 1 alpha subcomplex subunit 10, mitochondrial (Fragment)	0	0.469241				-5
F6RB63	Psip1	PC4 and SFRS1-interacting protein (Fragment)	0	0.469241				-5
Q9CPQ8	Atp5l	ATP synthase subunit g, mitochondrial	0	0.500852				-5
P15327	Bpgm	Bisphosphoglycerate mutase	0	0.574631				-5
Q8BXK9	Clic5	Chloride intracellular channel protein 5	0	0.625654	-5			-5
Q8R3B1	Plcd1	1-phosphatidylinositol 4,5-bisphosphate phosphodiesterase delta-1	0	0.625654				-5
Q99PV0	Prpf8	Pre-mRNA-processing-splicing factor 8	0	0.625654				-5
Q9CZN7	Shmt2	Serine hydroxymethyltransferase	0	0.625654				-5
Q99L13	Hibadh	3-hydroxyisobutyrate dehydrogenase, mitochondrial	0	0.667803				-5
P61514	Rpl37a	60S ribosomal protein L37a	0	0.667803				-5
P60867	Rps20	40S ribosomal protein S20	0	0.667803				-5
A2AWT6	Ubtf	Nucleolar transcription factor 1	0	0.766174				-5
Q9D2G2	Dlst	Dihydrolipoyllysine-residue succinyltransferase component of 2-oxoglutarate dehydrogenase complex, m	0	0.782068				-5
Q6IFZ9	Krt74	Keratin, type II cytoskeletal 74	0	0.782068				-5
Q7M739	Tpr	Nuclear pore complex-associated intranuclear coiled-coil protein TPR	0	0.782068				-5
P45591	Cfl2	Cofilin-2	0	0.834753				-5
Q922P9	Glyr1	Putative oxidoreductase GLYR1	0	0.913388				-5
P08730	Krt13	Keratin, type I cytoskeletal 13	0	0.913388				-5
E9Q0F0	Krt78	Protein Krt78	0	0.913388				-5
P14115	Rpl27a	60S ribosomal protein L27a	0	0.913388				-5
P07744	Krt4	Keratin, type II cytoskeletal 4	0	1.0017				-5
Q8BGU5	Ccny	Cyclin-Y	0	1.14173				-5
P04919	Slc4a1	Band 3 anion transport protein	0	1.14926				-5
P17095	Hmga1	High mobility group protein HMG-I/HMG-Y	0	1.15428				-5
P55258	Rab8a	Ras-related protein Rab-8A	0	1.16865				-5
P45376	Akr1b1	Aldose reductase	0	1.29346				-5
F7B9R2	Rasgrf2	Ras-specific guanine nucleotide-releasing factor 2 (Fragment)	0	1.32589				-5
K7E6F1	Serpinb6a	Serpin B6 (Fragment)	0	1.39183				-5
E0CYN1	H3f3a	Histone H3.3 (Fragment)	0	5.14	0.0272699	6.92733	-7.13197	-5
